# Supplementary material for: Olfactory bulb neuroproteomics reveals a chronological perturbation of survival routes and a disruption of prohibitin complex during Alzheimer’s disease progression
Source: Sci Rep. 2017 Aug 22;7:9115. doi: 10.1038/s41598-017-09481-x (PMC5567385; doi:10.1038/s41598-017-09481-x)
Supplement: Supplementary file 2 — Related Manuscript File [file 41598_2017_9481_MOESM2_ESM.xlsx]

## Sheet: Identified Proteins
SUPPLEMENTARY TABLE 1	Title: Olfactory bulb neuroproteomics reveals a chronological perturbation of survival routes and a dysruption of prohibitin complex during Alzheimer's disease progression (by Mercedes Lachen-Montes, Andrea González-Morales, María Victoria Zelaya, Estela Pérez-Valderrama, Karina Ausin, Isidro Ferrer, Joaquín Fernández-Irigoyen, Enrique Santamaría)
N	Gene names	Protein names	Uniprot code	Peptide count	Unique peptides	Intensity Control.283	Intensity Control.362	Intensity Control.387	Intensity Initial.0046	Intensity Initial.0067	Intensity Initial.336	Intensity Initial.342	Intensity Initial.358	Intensity Intermediate.104	Intensity Intermediate.136	Intensity Intermediate.222	Intensity Intermediate.381	Intensity Advanced.349	Intensity Advanced.367	Intensity Advanced.369	Intensity Advanced.376	TheorPep
1	STMN1	Stathmin	P16949	10	3	2310.24	3040.52	3045.83	2720.88	4792.24	4174.57	2525.01	5306.16	1703	1522.62	1343.01	2026.92	2717.51	2126.39	2223.97	1918.34	26
2	TUBB2B	Tubulin beta-2B chain	Q9BVA1	261	1	354.387	460.13	174.44	277.391	622.634	620.375	490.521	1098.3	10.1195	1.06812	0	0	14.6239	0	2.27252	0	32
3	ITGB2	Integrin beta-2	P05107	3	1	53.7035	73.7954	83.7454	73.0713	59.6903	52.5295	63.2048	60.8666	201.665	109.173	185.618	209.38	282.535	209.526	232.906	208.479	75
4	PPP3CB	Serine/threonine-protein phosphatase 2B catalytic subunit beta isoform	P16298	19	1	7013.27	8720.3	8946.37	9579.89	13212.6	15719.2	7485.57	13254.6	5683.47	5129.79	5618.68	7101.31	6122.66	6050.92	6423.22	6239.23	49
5	SCG2	Secretogranin-2	P13521	12	3	459.367	799.037	658.48	457.341	768.03	853.057	271.399	812.336	156.146	208.382	140.675	203.277	268.605	177.865	226.508	241.295	61
6	SPARCL1	SPARC-like protein 1	Q14515	4	1	79.7035	114.891	144.503	95.3364	9.27136	264.593	77.1317	99.4531	4.19397	3.88416	0	0	0	0	0	0	58
7	BASP1	Brain acid soluble protein 1	P80723	11	11	9171.87	18013.1	8262.78	8770.56	18952.6	25476.1	6202.96	11566.7	2404.99	2568.18	2140.85	3695.41	3532.29	1591.91	1814.45	1154.23	31
8	RAB3B	Ras-related protein Rab-3B	P20337	12	1	162.509	252.884	198.827	124.186	175.888	139.59	119.812	168.666	77.0179	55.2492	39.3976	61.9282	168.514	100.907	126.067	113.521	25
9	SRP54	Signal recognition particle 54 kDa protein	P61011	4	1	118.354	141.069	118.861	82.1593	194.966	108.23	116.754	100.958	116.134	76.4487	65.5288	25.5629	13.0302	9.18732	11.7773	14.6072	53
10	ERAP1	Endoplasmic reticulum aminopeptidase 1	Q9NZ08	12	5	43604.3	49181.8	54859.5	37931.5	49846.9	40750	29234.6	52907.6	34483.7	18772.5	25221.4	27899.9	40771.9	42514.4	34723.3	37985.4	85
11	RPLP2	60S acidic ribosomal protein P2	P05387	3	2	443.144	285.401	404.994	495.945	589.447	184.716	682.817	837.329	42.3527	5.65817	21.8776	28.4605	318.817	113.034	141.989	213.904	13
12	UBR4	Isoform 3 of E3 ubiquitin-protein ligase UBR4	Q5T4S7-3	9	1	26.052	24.4316	36.6541	8.82181	16.8025	43.3896	17.6884	40.0655	30.804	1.7363	14.6925	8.41754	1.46997	0	0	1.02429	392
13	HECTD3	E3 ubiquitin-protein ligase HECTD3	Q5T447	3	1	1510.46	2335.11	2063.84	1262.31	1485.56	1340.65	786.228	1716.36	1349.89	980.418	1340.19	1192.1	1732.22	1685.48	1530.12	1653.95	84
14	PSMC4	26S protease regulatory subunit 6B	P43686	8	6	158.797	168.973	216.634	559.293	1540.61	1081.71	264.038	1033.66	872.134	877.984	1259.55	1141.09	901.129	1453.27	840.05	582.452	38
15	ARHGEF7	Rho guanine nucleotide exchange factor 7	B1ALK7	5	2	443.551	571.106	720.441	766.729	1215.08	843.521	544.97	969.849	515.545	452.134	465.303	588.972	552.662	529.317	595.579	585.138	62
16	FECH	Ferrochelatase, mitochondrial	P22830	10	3	703.435	548.544	767.237	618.705	895.129	460.835	601.887	793.207	330.468	181.471	253.615	202.843	560.163	620.608	406.607	603.021	40
17	VAC14	Protein VAC14 homolog	Q08AM6	5	1	6.94639	6.29964	5.6733	495.662	941.701	586.666	15.0617	1095.62	625.008	244.19	966.594	566.087	826.577	893.589	635.133	322.899	67
18	TSNAX	Translin-associated protein X	Q99598	4	1	2.51928	4.8351	0.519622	51.7202	143.736	65.9111	2.69918	136.425	140.756	161.687	215.675	227.076	140.932	190.869	204.69	131.138	32
19	GFAP	Isoform 3 of Glial fibrillary acidic protein	P14136-3	735	14	43789.1	47612.1	36988.1	40728.8	24194.1	23908.7	18375.2	37203.3	73735.8	66453.3	148016	106675	77957.2	67504.7	45837	55039.4	49
20	GNA11	Guanine nucleotide-binding protein subunit alpha-11	P29992	17	3	76.6086	85.1227	116.938	356.57	1098.57	486.419	311.544	778.814	686.802	308.846	1111.82	994.696	371.075	1134.76	344.181	741.869	40
21	ARF1	ADP-ribosylation factor 1	P84077	28	1	47.6523	106.147	103.857	292.786	255.156	418.699	164.781	358.039	135.048	168.415	189.328	285.042	194.392	156.699	94.5018	105.876	22
22	ABI1	Abl interactor 1	B6VEX4	8	2	201.683	242.326	287.913	283.263	312.096	352.783	186.248	397.727	243.545	251.277	213.462	324.725	204.903	135.454	193.601	125.926	30
23	HSPE1	10 kDa heat shock protein, mitochondrial	P61604	9	5	9178.64	8356.15	8683.26	8515.86	11477.8	9444.78	7811.78	13094	7715.14	4714.44	6096.09	6121.98	9299.11	7019.71	6058.32	5859.83	16
24	TPT1	Translationally-controlled tumor protein	Q5W0H4	10	2	156.378	246.033	211.099	327.329	671.667	323.878	315.631	727.875	587.032	479.521	672.273	951.905	754.344	492.896	596.7	303.214	20
25	CALM2	Calmodulin (Fragment)	H0Y7A7	16	12	8197.97	11931.8	16007.3	9414.85	18913.3	11278.3	7996.49	16787.5	8163.1	5221.93	5873.6	7846.42	7148.05	6555.05	6959.85	8637.88	20
26	WDR61	WD repeat-containing protein 61 (Fragment)	H0YN81	7	3	112.69	208.273	132.77	193.011	500.465	295.438	180.564	322.195	276.006	255.739	475.379	436.52	472.41	418.08	447.338	369.764	22
27	G3BP1	Ras GTPase-activating protein-binding protein 1	Q13283	2	1	126.541	186.472	210.109	174.238	325.881	228.031	158.283	337.844	156.459	127.793	182.299	180.969	224.724	158.49	173.145	135.539	37
28	SORL1	Sortilin-related receptor	Q92673	4	1	80.8881	94.5861	117.521	34.1665	24.0374	23.1474	46.3018	87.1291	47.8501	19.3826	2.27055	30.9427	8.86246	0	0	0	173
29	GPS1	COP9 signalosome complex subunit 1	C9JFE4	11	5	828.223	999.794	1205.77	878.757	1452.79	1145.44	756.745	1441.88	1067.26	1067.42	926.748	1115.22	1639.46	1875.58	1737.46	1719.91	47
30	SFXN5	Sideroflexin-5	Q8TD22	10	5	1076.08	1447.53	1645.6	1577.92	1805.61	1733.5	1526.84	2295.49	1298.68	1126.97	1318.16	1337.76	2352.49	1848.76	1786.44	1673.06	26
31	CUL3	Cullin-3	Q13618	13	5	1187.41	1292.81	1597.02	1980.28	3003.41	2571.06	1485.07	3670.83	2316.39	1383.54	2207.92	1690.99	2860.1	2557.82	2124.42	1638.15	97
32	BDH2	3-hydroxybutyrate dehydrogenase type 2	Q9BUT1	9	4	958.609	1480.49	1896.42	1103.6	1381.99	821.023	777.693	1479.26	1961.74	1487.89	2887.71	2012.93	2260.43	2186.07	2142.69	1898.86	27
33	SNTB1	Beta-1-syntrophin	Q13884	20	8	3029.57	4755.78	4698.74	4061.38	4071.28	3659.1	3014.76	5119.21	5919.1	3824	5775.16	6374.96	7603.71	6431.33	6093.79	5350.96	56
34	ARPC5L	Actin-related protein 2/3 complex subunit 5-like protein	Q9BPX5	4	1	694.301	836.768	783.328	818.626	1090.09	990.453	539.875	1060.53	700.446	570.693	777.191	750.563	881.035	778.187	831.36	714.229	21
35	UBQLN2	Ubiquilin-2	Q9UHD9	6	2	124.295	164.792	201.941	110.254	116.234	225.046	90.8574	126.557	52.6669	122.638	49.1736	75.7355	49.0822	19.833	49.8167	21.7449	29
36	SAMHD1	Isoform 2 of Deoxynucleoside triphosphate triphosphohydrolase SAMHD1	Q9Y3Z3-2	15	1	993.74	1454.39	1139.03	1372.06	1666.61	1486.23	900.953	1538.24	1813.2	1841.06	2162.49	2431.11	2065.42	1395.62	1567.44	1222.77	69
37	GNAZ	Guanine nucleotide-binding protein G(z) subunit alpha	P19086	10	5	2027.99	2596.19	2237.64	2168.5	2699.56	3143.31	1638.54	3186.09	1915.43	1900.7	2088.26	2463.55	1577.16	1757.84	1962.38	1431.02	31
38	USP15	Ubiquitin carboxyl-terminal hydrolase 15	Q9Y4E8	3	1	27.8885	66.0576	61.0892	25.4026	36.6483	13.0023	3.94028	9.73651	69.1784	44.6021	100.874	76.6553	123.629	63.1241	107.672	124.725	81
39	PTPN11	Tyrosine-protein phosphatase non-receptor type 11	Q06124	21	9	1590.21	2495.53	2403.49	1739.03	2302.45	1930.72	1073.22	2325.64	2530.63	1822.76	2583.25	2744.91	2886.79	2666.63	2792.04	2240.59	73
40	LINGO1	Leucine-rich repeat and immunoglobulin-like domain-containing nogo receptor-interacting protein 1	Q96FE5	1	1	1182.74	1570.72	1443.73	2026.35	2750.86	1619.95	1171.82	2481.31	2327.16	1718.35	2086.41	3563.12	3123.11	3252.89	2770.77	3191.13	47
41	RPLP1	60S acidic ribosomal protein P1	P05386	2	1	1441.55	1448.95	1498.26	1369.73	1847.21	1074.75	1693.64	1969.88	862.179	537.189	909.207	952.891	1223.25	920.54	798.672	832.121	9
42	GNG12	Guanine nucleotide-binding protein G(I)/G(S)/G(O) subunit gamma-12	Q9UBI6	6	1	125.429	185.145	160.69	109.989	257.447	121.535	87.1567	351.694	286.896	204.255	378.5	413.705	356.843	459.402	422.527	381.746	10
43	BZW1	Basic leucine zipper and W2 domain-containing protein 1	Q7L1Q6	12	5	253.378	580.074	546.338	427.226	1109.01	487.717	209.822	872.246	948.827	531.66	1056.8	809.524	1389.76	1565.61	1740.66	1484.49	50
44	VCAN	Versican core protein	P13611	56	2	558.315	939.873	268.463	244.757	139.2	233.979	110.916	296.923	783.082	506.324	817.637	857.062	576.132	630.292	512.86	636.703	187
45	TST	Thiosulfate sulfurtransferase	Q16762	9	3	247.491	534.641	277.551	234.502	414.268	322.117	351.567	602.158	707.257	793.567	861.59	1281.73	600.546	636.44	739.498	594.129	28
46	GRHPR	Glyoxylate reductase/hydroxypyruvate reductase	Q9UBQ7	16	9	6057.08	7933.45	7258.5	6246.04	7060.23	5632.82	4484.95	7942.94	8477.09	6496.58	8990.37	9938.41	8476.74	7677.5	7537.24	6408.6	28
47	CRKL	Crk-like protein	P46109	11	4	1172	1338.6	1423.22	1584.82	2012.63	1700.09	1438.29	2121.06	1175.48	1092.98	1605.39	1473.09	1803.35	1561.92	1350.15	1415.45	30
48	OSBPL2	Oxysterol-binding protein-related protein 2	Q9H1P3	5	1	168.611	279.146	447.027	158.946	175.723	119.232	36.4933	93.2213	200.198	163.552	195.36	148.998	347.054	596.89	409.881	435.837	45
49	PAK2	Serine/threonine-protein kinase PAK 2	Q13177	14	2	169.506	203.051	220.484	120.084	136.767	261.633	173.623	91.2132	84.5955	70.0217	49.941	28.6508	35.1834	18.1601	54.8657	39.5355	41
50	CD47	Leukocyte surface antigen CD47	Q08722	5	2	1621.43	2163.49	2005.77	1979.8	3187.9	3008.16	1446.88	3109.22	1819.28	1769.88	1936.9	2513.19	1905.96	1854.58	1823.14	1644.49	27
51	SEC24C	Protein transport protein Sec24C	P53992	10	2	128.635	165.939	160.868	117.033	139.398	168.213	103.676	193.367	159.458	128.918	143.947	161.847	72.8618	123.004	104.67	60.0093	68
52	NDUFAB1	Acyl carrier protein, mitochondrial	O14561	2	1	264.381	134.144	198.613	163.485	261.575	135.31	251.07	267.332	59.3685	80.1953	54.175	87.8428	130.994	98.0014	123.206	76.4272	17
53	CCDC6	Coiled-coil domain-containing protein 6	Q16204	6	1	348.119	469.619	440.287	499.425	492.346	687.399	372.842	781.727	412.77	302.27	432.089	443.832	461.148	347.012	369.994	384.245	37
54	DLG1	Disks large homolog 1	A0A0C4DFT3	12	1	1.49469	0.345913	3.18711	1.9829	54.4586	9.74566	7.85452	2.47609	49.9168	12.4325	87.2135	48.7697	41.6053	51.935	46.7002	39.2985	84
55	EML2	Isoform 3 of Echinoderm microtubule-associated protein-like 2	O95834-3	3	1	71.3159	159.295	185.907	129.497	197.133	168.563	65.9199	185.85	245.673	176.666	351.708	200.524	363.598	332.147	289.691	270.189	51
56	TP53BP1	Tumor suppressor p53-binding protein 1	A6NNK5	4	1	4.82704	14.1946	8.50261	31.6368	11.6755	15.5751	8.97328	9.17859	23.6428	76.5638	161.321	51.768	190.762	49.1893	50.9709	139.88	135
57	DCTN3	Dynactin subunit 3	O75935	7	2	488.278	674.434	668.913	641.877	943.034	564.637	481.361	964.511	708.095	537.861	747.719	867.949	1048.34	967.843	890.952	936.715	18
58	TCEAL5	Transcription elongation factor A protein-like 5	Q5H9L2	2	1	140.562	134.789	217.557	128.917	179.537	133.383	210.901	227.599	52.1278	91.6874	48.434	96.0362	68.6188	43.6315	95.3162	55.8789	28
59	UBA2	SUMO-activating enzyme subunit 2	Q9UBT2	11	1	249.324	61.3751	159.605	2512.13	6021.24	4680.97	243.533	8983.87	4738.23	1669.81	4674.57	2846.63	3695.5	5275.5	2273.19	1073.38	66
60	HSPBP1	Hsp70-binding protein 1	Q9NZL4	5	1	176.425	176.271	189.813	121.204	93.823	86.7214	157.199	202.599	53.3313	8.8083	13.9354	1.92076	44.3209	94.2916	35.1357	25.4549	31
61	HYOU1	Hypoxia up-regulated protein 1	A0A087X054	20	6	1318.82	1928.82	1715.14	1570	1630.67	1848.99	1486.47	2211.52	1790.38	1153.42	1684.11	1883.85	1504.64	1218.27	1103.6	1082.56	99
62	SEPT5	Septin-5	Q99719	20	1	8102.16	9028.7	8033.15	5950.22	6606.15	3912.52	6706.95	6953.89	3768.77	1711.57	3433.38	2025.58	5062.06	5653.91	3716.28	6074.9	43
63	EXOC7	Exocyst complex component 7	A0A0A0MSB8	3	1	972.039	1225.41	968.067	855.735	842.84	946.777	521.236	1119.55	842.748	710.093	1323.26	1156.8	632.852	644.658	516.903	664.749	78
64	ERC1	Isoform 2 of ELKS/Rab6-interacting/CAST family member 1	Q8IUD2-2	13	2	21019.1	32066.8	31934.8	22633.8	26456.5	20465.6	9589.24	24303.5	36965.8	22587.2	35213	33994.2	46950.7	42180.7	32752.6	28975	51
65	CPSF7	Cleavage and polyadenylation-specificity factor subunit 7 (Fragment)	F5H669	4	1	43.2567	63.2633	64.3818	0	0	0	30.5756	0	0	0.777676	0	0	0	0	0	0.888712	16
66	FAM129B	Niban-like protein 1	Q96TA1	1	1	58.6536	59.5499	34.7041	34.6054	2.87036	5.48538	21.7489	12.558	0	17.0486	0	8.18408	0	0	0	0	70
67	COL18A1	Collagen alpha-1(XVIII) chain	P39060	11	5	1721.8	2204.11	1855.22	1866.2	2616.41	3166.37	1537.36	3078.19	2534.59	3135.63	4461.42	5028.08	5594.23	4724.2	4459	2652.68	102
68	RARS	Arginine--tRNA ligase, cytoplasmic	P54136	13	3	393.22	570.316	545.518	507.546	579.595	507.022	446.037	709.415	566.451	473.713	659.004	690.108	855.818	752.728	759.715	618.09	76
69	RPS4X	40S ribosomal protein S4, X isoform	P62701	2	1	53.9158	95.2745	141.349	185.308	462.225	207.138	186.067	328.362	343.758	245.062	254.121	289.174	506.37	393.855	154.957	256.689	43
70	UBE2M	NEDD8-conjugating enzyme Ubc12	P61081	6	4	1008.63	1351.66	1195.64	1135.81	1783.64	1296.49	1005.57	1664.75	1174.08	973.068	1035.34	1057.72	1506.47	1399.66	1424.56	1193.89	18
71	EIF3M	Eukaryotic translation initiation factor 3 subunit M	Q7L2H7	6	2	145.074	171.007	156.811	102.191	50.0284	129.314	130.374	135.012	84.8794	72.5214	44.8952	52.6565	39.8003	36.877	48.8169	33.6152	38
72	ATP5O	ATP synthase subunit O, mitochondrial	P48047	16	10	13809.4	17775.2	17051.1	14938.1	24622.6	21544.3	14768.7	25798.7	17023.2	14777.9	15152.6	18360.8	19184.9	15916.2	17692.3	13864.1	30
73	APOOL	MIC	A0A087WYF7	3	1	30.5398	78.7913	90.711	127.403	338.624	167.039	56.9181	242.406	178.539	132.332	252.234	214.81	214.074	266.863	234.304	185.361	15
74	CCT4	T-complex protein 1 subunit delta	P50991	34	16	4834.75	5562.14	6346.03	4657.24	7732.11	6912.47	3877.16	7983.37	5977.05	4416.55	6103.17	5987.46	5949.59	5219.49	5214.17	4136.01	59
75	CAMK1	Calcium/calmodulin-dependent protein kinase type 1	Q14012	8	2	89.3568	174.686	192.041	143.438	206.502	128.459	49.1451	130.358	354.875	121.85	425.842	495.266	431.333	366.874	388.64	313.105	33
76	DYNLT1	Dynein light chain Tctex-type 1	Q5VTU3	1	1	38.4718	45.1415	30.8275	0	0	0	17.1077	0	0	0	0	0	0.890184	0.0233304	2.31137	2.78864	9
77	LACTB	Serine beta-lactamase-like protein LACTB, mitochondrial	P83111	1	1	23.2716	29.1943	65.2998	41.2804	117.413	109.89	35.0357	161.957	114.788	97.227	120.899	139.838	143.358	147.503	146.601	86.2722	50
78	COX6B1	Cytochrome c oxidase subunit 6B1	P14854	5	5	2700.34	2452.6	2744.2	2555.35	3201.09	2536.84	2247.18	4272.62	1713.51	1525.89	934.582	1797.26	2837.48	2313.11	2782.05	1843.47	13
79	ERP44	Endoplasmic reticulum resident protein 44	Q9BS26	9	3	1298.6	1294.58	1430.95	1409.26	1502.93	1345.76	1017.9	1431.93	1076.66	828.912	958.945	1165.78	1366.56	1082.27	973.022	908.483	40
80	DBNL	Isoform 3 of Drebrin-like protein	Q9UJU6-3	12	6	339.786	496.692	728.569	533.709	1049.72	593.29	502.697	891.522	882.621	596.273	973.349	978.854	1102.78	953.245	899.452	806.128	33
81	OGDH	2-oxoglutarate dehydrogenase, mitochondrial	E9PDF2	19	1	2082.3	2180.28	2204.92	1772.47	2440.48	2156.56	1086.87	2471.86	1700.8	1370.63	1600.78	1728.88	2561.61	2853.16	2073.55	2290.26	83
82	AKAP12	A-kinase anchor protein 12	Q02952	20	10	5047.04	6118.95	5625.41	5339.02	8343.96	6761.58	3944.24	8285.6	5397.1	4348.96	5835.63	6785.14	6536.98	4944.14	5087.62	4704.21	114
83	SUGT1	Protein SGT1 homolog	Q9Y2Z0	15	7	1253.34	1675.61	1963.2	1605.3	1904.05	2070.45	1318.01	1972.13	2049.95	1656.26	2098.95	2074.89	1775.44	1442.56	1506.9	1368.4	36
84	NRBP1	Nuclear receptor-binding protein	F8W6G1	2	1	70.6462	99.9785	82.9496	95.261	116.582	116.859	61.1732	118.309	44.8646	62.9273	41.9972	85.4272	67.6821	63.3903	61.3696	37.1642	36
85	IRGQ	Immunity-related GTPase family Q protein	Q8WZA9	9	3	135.116	162.464	214.268	191.217	474.725	356.091	208.397	307.953	130.467	138.662	51.4067	33.339	131.33	57.6881	24.0018	55.0431	38
86	EIF4A2	Eukaryotic initiation factor 4A-II	Q14240	29	5	1928.25	2188.27	2413.62	1661.77	2469.99	2182.47	1580.75	2709.49	2125.91	1843.37	2050.7	1817.67	2043.34	1414.47	1780.1	1314.88	43
87	TNIK	TRAF2 and NCK-interacting protein kinase	Q9UKE5	16	4	2668.28	3034.15	3048.71	2207.33	2034.77	1381.28	1675.39	2117.17	1547.08	782.802	978.958	518.064	1348.78	1652.3	1099.73	1747.53	123
88	NLGN3	Neuroligin-3	Q9NZ94	3	2	501.069	716.827	767.764	413.202	114.636	622.322	444.62	410.679	350.312	69.8105	92.0343	66.1197	96.1216	127.657	95.1358	49.2145	58
89	CUL4B	Cullin 4B, isoform CRA_e	K4DI93	7	1	0	0	0	0	33.0168	0	0	6.97887	4.51558	1.73353	5.8688	0	93.7069	23.1808	70.8065	46.0112	93
90	H3F3A	Histone H3.3	P84243	8	4	245.33	295.699	252.365	233.873	2484.92	454.035	325.4	667.268	1980.32	1032	1668.1	2201.06	3868.11	2865.54	1033.32	912.134	22
91	ERI3	ERI1 exoribonuclease 3 (Fragment)	F6QUN3	1	1	351.585	367.552	317.824	298.56	288.617	302.749	187.406	390.013	247.424	212.633	232.839	297.034	265.082	266.14	235.049	214.858	13
92	ARPC5	Isoform 2 of Actin-related protein 2/3 complex subunit 5	O15511-2	7	1	22.0449	9.72867	29.1809	1238.93	2350.95	394.653	56.7019	1650.81	1540.87	36.1228	1840.49	1196.03	2280.72	1729.54	1569.79	1176.68	20
93	FBXO44	F-box only protein 44	Q9H4M3	1	1	1.79573	3.31997	3.42462	22.387	80.2795	16.8172	1.64813	93.3933	58.895	73.2291	155.219	150.746	38.735	194.47	21.6541	104.525	21
94	TUBB	Tubulin beta chain	P07437	292	6	6364.63	7929.04	8780.76	6851.34	14132.6	6898.02	5526.13	9593.1	6824.82	4032.24	5274.28	4624.38	9510.68	10469.2	7948.13	7837.55	32
95	TRIM25	E3 ubiquitin/ISG15 ligase TRIM25	Q14258	7	1	151.008	178.711	185.297	59.4079	94.4861	108.882	62.0123	122.723	100.142	151.5	140.918	70.641	37.2385	72.3815	24.718	64.4681	52
96	TRIM2	Tripartite motif-containing protein 2	Q9C040	20	5	2191.03	2117.69	2193.35	2027.3	2168.8	2363.37	1640.26	3105.06	2240.46	1482.56	1621.63	2060.65	2163.35	1523.92	1332.2	1203.59	64
97	GAP43	Neuromodulin	P17677	17	13	4961.37	7752.36	6089.95	6931.52	19627.9	20917.6	3483.86	13524.4	2512.89	4378.52	3343.45	7198.83	3545.57	3205.3	3814.4	2293.4	13
98	NOMO3	Nodal modulator 3	J3KN36	7	1	2049.71	2442.95	2304.35	2251.78	2117.8	2314.15	1356.43	2898.9	2068.23	1485.91	1421.49	1874.88	3022.26	2873.55	2672.91	2452.6	100
99	NFASC	Neurofascin (Fragment)	H7BY57	28	4	969.319	1327.44	520.387	734.013	551.75	1311.25	557.012	960.726	363.844	366.623	293.269	563.008	334.865	203.581	350.163	357.303	90
100	TBCD	Tubulin-specific chaperone D	J3KR97	20	3	191.066	189.168	170.912	1725.73	5411.19	1983.25	172.302	3698.65	2959.98	512.631	3762.53	2405.11	3480.65	3220.82	2526.23	2042.49	98
101	DNM1	Dynamin-1	Q05193	70	1	208.408	446.665	490.462	436.071	986.163	670.813	353.569	846.496	280.314	315.527	226.927	319.786	423.507	377.703	611.588	438.997	85
102	ARMC10	Isoform 2 of Armadillo repeat-containing protein 10	Q8N2F6-2	2	2	66.5974	52.8152	119.17	1033.36	1698.73	1405.11	54.8096	1938.3	1173.18	571.956	1555.37	921.051	1357.83	1217.15	757.882	755.221	29
103	CLASP2	CLIP-associating protein 2	O75122	19	3	344.425	542.355	503.504	206.18	393.82	207.087	172.261	208.048	222.353	280.688	226.206	292.504	312.392	221.921	247.338	213.262	118
104	COX7A2	Cytochrome c oxidase subunit 7A2, mitochondrial	H0UI06	5	3	7158.8	8355.36	7805.38	7138.27	8980.63	9482.56	8221.95	11321.9	7090.52	5558.58	5072.16	5650.94	8176.09	5541.23	6698.8	5350.46	15
105	LIMCH1	Isoform 10 of LIM and calponin homology domains-containing protein 1	Q9UPQ0-10	4	1	157.273	97.9839	137.669	6324.5	8944.79	7498.55	208.043	9046.36	7637.7	312.499	9186.13	6774.85	7825.59	8152.26	5656.51	5390.32	109
106	CPNE1	Copine-1 (Fragment)	F2Z2V0	9	5	1275.89	1352.08	1336.81	896.481	721.962	746.725	721.303	1434.11	1083.14	999.311	972.209	1090.8	817.267	863.531	407.462	394.616	27
107	RPS2	40S ribosomal protein S2	P15880	5	4	563.116	740.001	650.448	562.116	711.663	707.148	362.999	698.259	775.655	620.911	796.447	847.703	1169.09	983.702	754.56	710.852	47
108	TPM4	Tropomyosin alpha-4 chain	P67936	23	3	2018.67	2456.78	1921.76	1496.09	2079.06	1821.45	1017.61	2271.13	1536.59	1115.75	1990.94	1800.57	1895.78	1419.52	1088.15	859.993	38
109	DNPH1	2'-deoxynucleoside 5'-phosphate N-hydrolase 1 (Fragment)	H0Y8X4	8	4	998.54	1322.94	1357.51	871.649	815.926	515.257	431.218	1122.88	1246.8	1163.64	1171.24	1605.23	1474.69	1240.36	873.313	1031.55	16
110	GGT7	Gamma-glutamyltransferase 7	Q9UJ14	3	1	180.19	104.524	152.384	6751.83	10559.7	7252.81	192.379	9066.36	7363.37	403.854	9842.41	7152.95	8010.84	8498.01	6469.24	5330.54	30
111	LRBA	Lipopolysaccharide-responsive and beige-like anchor protein	E9PEM5	9	1	128.509	126.676	244.853	222.292	312.791	166.966	163.382	354.841	234.388	258.666	320.225	235.962	320.646	473.759	420.603	382.818	204
112	ACTR3B	Actin-related protein 3B	Q9P1U1	10	2	138.982	242.961	155.523	190.463	193.351	282.954	135.568	281.355	111.726	68.1944	93.818	92.41	110.262	244.387	124.348	196.31	33
113	TPI1	Triosephosphate isomerase	P60174	63	38	80877.1	108030	102908	96057	136467	107596	79316.1	148334	93952	80338.3	83017.5	114173	118869	96074.7	103837	85723	27
114	ELMO2	Engulfment and cell motility protein 2	Q5JVZ5	9	1	33.7746	40.6084	44.204	30.115	54.7166	18.9855	4.74451	32.2064	51.5793	46.5657	0	5.04613	0	0	1.7746	0	74
115	COPS4	COP9 signalosome complex subunit 4	Q9BT78	20	9	780.771	1123.34	1376.42	1428.03	2442.32	1802.93	939.596	1961.17	1434.84	1231.24	1624.49	1887.83	1655.97	1987.72	1440.95	1430.13	44
116	MAP2K2	Dual specificity mitogen-activated protein kinase kinase 2	P36507	19	4	351.478	528.96	486.516	640.055	1274.77	424.936	431.387	813.587	554.598	366.755	496.122	520.959	1083.97	947.353	807.12	766.359	35
117	HDHD3	Haloacid dehalogenase-like hydrolase domain-containing protein 3	Q9BSH5	4	2	484.832	818.691	920.136	174.631	360.06	215.369	139.53	331.826	301.283	711.124	268.764	507.268	324.384	402.58	389.079	260.144	23
118	IPO9	Importin-9	Q96P70	9	1	96.9422	80.6265	91.6421	59.229	74.831	91.4322	74.3623	109.455	87.6855	46.8015	54.7829	49.533	56.1954	30.1198	53.383	39.3411	72
119	AP2S1	AP-2 complex subunit sigma	P53680	6	4	846.383	1059.69	1068.21	3382.98	5086.36	5968.16	958.118	5331.82	4276.07	1173.67	4345.41	3742.38	4147.42	4191.1	3525.77	3381.17	18
120	PSMB5	Proteasome subunit beta type-5	P28074	8	5	650.751	875.533	765.685	817.386	1736.86	1348.72	883.52	1337.4	824.886	712.745	628.158	854.553	1157.69	1211.37	1355.48	747.914	18
121	GABARAPL2	Gamma-aminobutyric acid receptor-associated protein-like 2	P60520	7	1	6.30869	11.8966	5.59581	9.69382	13.7648	28.0123	18.2676	16.0172	57.3033	52.8882	48.9904	80.2855	51.4839	5.5697	11.0093	3.58841	18
122	NDUFA7	NADH dehydrogenase [ubiquinone] 1 alpha subcomplex subunit 7	O95182	2	1	294.155	361.402	292.895	282.589	411.102	410.274	212.798	543.709	282.61	225.548	207.771	308.866	326.331	261.791	278.786	220.266	15
123	DNAJB1	DnaJ homolog subfamily B member 1	P25685	9	2	373.762	441.583	517.032	476.086	580.636	596.268	416.121	689.769	475.224	411.65	427.787	502.432	501.45	454.519	511.519	448.533	37
124	TRAPPC4	Isoform 2 of Trafficking protein particle complex subunit 4	Q9Y296-2	3	1	1304.9	677.898	1343.36	1109.07	937.972	880.298	747.437	1561.96	1024.97	474.196	390.753	357.121	451.132	535.135	378.711	433.96	21
125	PGM3	Phosphoacetylglucosamine mutase	J3KN95	8	1	1.35187	0	5.70828	38.7507	64.0174	56.1609	10.9007	44.5816	59.0642	2.42245	50.8264	79.7794	18.9015	73.9062	30.1372	47.8115	38
126	RAB18	Ras-related protein Rab-18	Q9NP72	11	4	946.769	1426.5	1840.4	1522.66	2829.46	2034.71	1210.61	2302.57	1556.66	1070.93	1404.95	1860.46	1498.96	1409.65	1347.01	1443.07	22
127	HMGCL	Hydroxymethylglutaryl-CoA lyase, mitochondrial	P35914	6	1	751.15	866.39	881.059	592.184	554.63	381.546	395.297	723.677	531.769	299.831	611.158	500.142	728.29	841.693	677.118	816.967	26
128	FGB	Fibrinogen beta chain	P02675	20	12	906.204	510.108	661.371	5516.33	6757.4	5275.81	389.389	7038.48	12478.7	2822.02	6842.05	5597.26	13452.9	6941.98	5396.25	4968.15	45
129	ATXN10	Ataxin-10	Q9UBB4	10	4	182.026	283.133	399.124	409.704	638.477	349.96	219.934	378.046	511.618	468.135	633.663	567.109	501.103	650.155	485.395	554.527	43
130	APOB	Apolipoprotein B-100	P04114	18	1	153.095	138.141	152.096	82.0838	0	106.787	234.729	20.742	12.5835	12.6931	0	0	0	0	0	0	423
131	ALCAM	CD166 antigen	Q13740	11	4	889.702	1116.19	607.02	638.658	422.648	498.247	395.857	450.979	425.086	401.435	627.647	862.461	273.321	299.835	445.688	214.584	46
132	SEC23A	Protein transport protein Sec23A	F5H365	5	2	32.2113	66.748	37.7523	56.3228	114.603	56.2647	49.5275	70.3076	101.705	82.7533	95.2379	102.532	124.407	95.6219	127.345	56.7563	55
133	CMPK2	Isoform 3 of UMP-CMP kinase 2, mitochondrial	Q5EBM0-3	8	4	11105.4	13871.7	14342.5	10897.7	14655.2	11327.1	13266.4	16891.7	11945.3	6314.63	8173.31	8814.63	15307.6	15052	13125.7	13968.6	24
134	NUBP2	Cytosolic Fe-S cluster assembly factor NUBP2	Q9Y5Y2	3	1	31.5371	27.5078	56.3417	52.8259	62.6641	42.8356	46.4523	79.8157	73.1543	48.5147	108.001	80.7316	110.664	72.9344	75.5137	63.3407	19
135	DNAJC11	DnaJ homolog subfamily C member 11	Q9NVH1	8	5	397.908	424.958	667.159	576.001	958.934	760.567	379.599	890.576	758.854	537.864	670.004	653.354	922.749	833.202	804.038	637.439	50
136	RAB35	Ras-related protein Rab-35 (Fragment)	F5H157	11	4	312.409	372.912	314.781	355.824	807.768	764.997	453.914	758.429	267.511	409.583	216.961	410.03	434.612	265.793	359.854	225.458	19
137	USP5	Ubiquitin carboxyl-terminal hydrolase 5	P45974	26	21	6089.15	7643.63	8015.47	7048.25	11668.4	9312.57	5570.46	11646.4	7798.58	6330.19	8693.26	9883.01	10279.3	8889.71	8561.37	7133.5	74
138	CCT3	T-complex protein 1 subunit gamma	P49368	31	14	8965.78	9391.5	10911.9	9342.79	14535.3	12330.3	8286.14	13766.4	10364.5	8876.68	9854.62	10221.7	12124.4	9580.15	10448	8416.14	52
139	NDUFS7	NADH dehydrogenase [ubiquinone] iron-sulfur protein 7, mitochondrial	O75251	8	1	3.17875	1.49583	12.0607	4.64154	72.0692	82.999	4.67779	169.567	82.5009	39.9756	194.468	207.477	59.6482	379.308	361.326	87.8237	22
140	ACTBL2	Beta-actin-like protein 2	Q562R1	53	1	2122.88	2126.81	1972.44	1770.06	2808.52	1664.16	1465.37	2255.62	1374.63	1387.31	1445.69	1752.48	1897.79	1618.4	1493.84	1002.86	35
141	SOD1	Superoxide dismutase [Cu-Zn]	P00441	14	5	17390	16368.3	15810.5	9962.08	15800.2	13950.9	8810.3	15867	9019.69	10691.8	12266.1	12747.6	14369.4	11427.9	9627	6936.96	15
142	CLIC4	Chloride intracellular channel protein 4	Q9Y696	15	9	3869.41	4327.21	4770.62	2828.52	3519.74	2981.4	2519.14	3642.49	3953.74	3185.12	5251.8	4383.89	4423.76	4563.8	3482.75	3648.67	27
143	CMBL	Carboxymethylenebutenolidase homolog	Q96DG6	10	6	1001.99	1220.08	962.996	538.687	820.394	538.412	408.081	746.299	798.483	717.015	1386.31	938.223	868.799	1004.52	665.666	923.661	28
144	UBE2V2	Ubiquitin-conjugating enzyme E2 variant 2	Q15819	8	2	1079.12	1278.07	1353.12	1311.57	2204.84	1561.91	929.244	2045.59	1265.68	1238.25	1350.27	1540.96	1628.41	1411.04	1461.07	1273.32	19
145	CCBL1	Cysteine conjugate-beta lyase cytoplasmic (Glutamine transaminase K, kyneurenine aminotransferase), isoform CRA_b	B7Z4W5	5	2	59.7752	27.1844	77.8335	142.177	337.138	282.83	36.5787	230.04	203.496	83.9847	373.546	323.352	358.288	393.311	391.522	233.026	42
146	SCCPDH	Saccharopine dehydrogenase-like oxidoreductase	Q8NBX0	5	2	334.054	345.511	522.438	335.495	694.59	713.798	399.646	793.367	427.401	276.76	333.235	333.297	546.1	382.945	442.16	313.575	40
147	ACP1	Low molecular weight phosphotyrosine protein phosphatase	P24666	6	2	11.8293	104.059	75.4722	233.623	483.308	204.328	31.455	438.367	279.837	139.926	344.992	599.09	569.589	500.471	578.278	383.001	14
148	TARSL2	Probable threonine--tRNA ligase 2, cytoplasmic	A2RTX5	11	1	314.495	218.866	283.828	0	0	0	344.563	0	0	3.55711	0	0	2.07562	0	0	0	84
149	LRRC57	Leucine-rich repeat-containing protein 57	Q8N9N7	3	1	0	0	0	0	184.417	0	0	0	28.8142	22.4914	55.981	7.07883	74.038	48.9889	72.8863	21.7864	29
150	TRAPPC1	Trafficking protein particle complex subunit 1	Q9Y5R8	1	1	13.962	31.3351	57.5311	45.5098	65.0497	84.2562	81.3447	104.027	63.7408	54.7552	43.6852	61.8864	106.637	86.3348	196.264	84.5009	16
151	PHKB	Phosphorylase b kinase regulatory subunit beta	Q93100	13	2	38.0858	53.7007	61.1857	10.8512	114.817	5.86845	22.3806	13.99	119.428	87.5063	92.7925	103.58	103.003	119.33	110.429	208.34	97
152	ATP1A3	Sodium/potassium-transporting ATPase subunit alpha-3	M0R116	118	9	1410.23	2103.09	1074.25	1671.08	1780.88	3680.27	1036.22	3092.92	422.314	947.526	416.05	1507.26	1093.86	621.508	747.993	628.994	75
153	CAPZB	F-actin-capping protein subunit beta	P47756	23	1	776.436	1173.31	879.194	1223.21	1358.24	1205.24	1036.16	1199.53	797.64	423.111	823.049	493.099	1482.98	1419.66	709.927	1068.63	30
154	PON2	Isoform 1 of Serum paraoxonase/arylesterase 2	Q15165-1	10	7	4395.36	3835.13	4475.5	2480.42	3933.44	2494.85	2422.19	4543.95	4217.84	3671.02	4602.16	4212.29	4060.55	3162.43	3058.43	2331.08	28
155	SRP72	Signal recognition particle subunit SRP72	O76094	4	1	601.246	471.807	596.285	143.721	213.757	285.068	672.153	155.758	145.35	164.793	134.522	88.5807	12.4303	80.591	63.7511	111.395	54
156	KIF5C	Kinesin heavy chain isoform 5C	O60282	30	4	131.746	189.365	300.669	351.923	619.427	655.25	276.428	1003.34	558.194	284.335	473.261	435.961	506.748	539.518	295.744	167.371	115
157	IFT27	Intraflagellar transport protein 27 homolog	Q9BW83	2	1	1396.26	1989.98	2071.56	1856.67	2928.95	2241.73	1614.23	3113.62	2098.66	1867.62	2207.26	2338.29	2296.77	2469.34	2805.05	2080.5	20
158	HINT3	Histidine triad nucleotide-binding protein 3	Q9NQE9	4	3	517.434	816.421	965.523	800.474	1402.87	1439.54	692.027	1541.75	918.723	886.172	1006.93	879.905	1257.39	1150.91	1045.77	914.17	17
159	GNAI3	Guanine nucleotide-binding protein G(k) subunit alpha	P08754	29	5	943.24	1813.49	1486.53	1476.61	1906.02	819.295	516.934	1622.88	2483.99	1338.6	2539.28	2524.94	2630.44	2330.36	2244.01	2109.34	37
160	GNPDA2	Glucosamine-6-phosphate isomerase 2	Q8TDQ7	9	2	1548.08	1356.46	1803.26	1510.63	1215.2	1152.09	1131.94	1724.16	1417.93	992.624	885.256	865.505	952.785	867.923	917.102	833.393	26
161	SNX3	Sorting nexin-3	O60493	13	2	480.175	606.162	691.591	741.911	1191.93	684.413	525.868	913.966	609.983	466.855	767.21	798.547	1064.98	946.266	741.897	756.912	19
162	RCN1	Reticulocalbin-1	Q15293	5	1	130.521	112.674	74.7686	99.5848	90.1143	90.224	141.754	168.186	25.7643	0	15.4289	18.3842	64.0572	2.84674	3.31268	10.5766	41
163	METTL7A	Methyltransferase-like protein 7A (Fragment)	H0YI09	8	2	453.841	451.963	608.469	272.208	1875.86	254.889	191.909	514.311	644.163	462.533	1667.79	1447.09	1949.07	2038.37	1577.85	2679.6	24
164	BDH1	D-beta-hydroxybutyrate dehydrogenase, mitochondrial	Q02338	6	3	266.621	393.901	478.703	415.185	780.895	480.845	431.258	665.615	402.304	381.326	386.28	363.535	562.892	419.728	483.891	332.514	35
165	CHCHD6	MIC	J3QTA6	4	1	229.324	396.567	318.995	278.866	414.086	343.184	235.257	396.791	245.36	248.301	225.68	303.46	321.614	240.14	281.854	192.295	29
166	HSPA2	Heat shock-related 70 kDa protein 2	P54652	80	16	21265.9	25930.3	21679	21460	20315.4	14592.4	9470.2	28389.7	29154.3	29021.5	35259.4	28842.8	27604.2	25258.5	22415.1	19929.5	69
167	SLC8A2	Sodium/calcium exchanger 2	Q9UPR5	4	2	469.681	491.26	466.044	525.336	408.358	714.184	271.557	627.906	308.655	225.727	160.103	362.548	191.502	286.302	310.142	303.831	61
168	SNX2	Sorting nexin-2	O60749	13	3	372.852	429.564	470.213	319.054	312.411	415.644	189.744	583.327	276.277	254.017	264.537	386.065	582.316	615.087	408.418	553.577	56
169	MGLL	Isoform 2 of Monoglyceride lipase	Q99685-2	8	1	1.4935	8.88445	22.3301	11.5995	48.1793	40.8316	10.394	67.5132	66.3596	112.628	53.836	105.198	251.952	73.8819	164.758	19.0343	25
170	ARSA	Arylsulfatase A	A0A0C4DFZ2	1	1	304.536	388.327	371.074	329.202	447.85	334.855	344.893	494.179	423.342	243.838	328.236	375.215	346.119	254.56	309.214	239.966	29
171	ARVCF	Armadillo repeat protein deleted in velo-cardio-facial syndrome	C9JJX6	10	1	502.008	543.838	487.619	374.329	316.163	378.886	382.067	502.901	327.87	202.779	321.433	230.073	433.452	371.768	301.026	350.908	54
172	SEPT9	Isoform 5 of Septin-9	Q9UHD8-5	30	1	1067.94	927.076	1133.91	951.387	1215.1	930.866	1043.56	1446.11	530.301	548.256	814.542	901.295	1105.59	976.909	666.779	680.336	66
173	ERLIN2	Erlin-2 (Fragment)	E5RHW4	12	5	2117.15	2295.19	2333.96	1898.09	1988.8	1427	943.973	2305.59	2596.8	1807.41	3126.8	2721.31	2383.91	2681.96	2045.27	1839.31	32
174	RAB21	Ras-related protein Rab-21	Q9UL25	12	4	848.273	1206.08	1457.13	1204.69	1956.35	1398.03	805.503	1701.05	1612	1199.58	1597.65	1787.22	1821.21	1584.47	1511.98	1405.54	24
175	TOMM70A	Mitochondrial import receptor subunit TOM70	O94826	25	9	2095.9	3084.03	2580.49	1471.8	1960.98	2509.67	1550.28	2418.6	1046.71	2091.13	1088.06	1511.96	1159.68	1139.31	1699.32	904.688	62
176	FNTA	Protein farnesyltransferase/geranylgeranyltransferase type-1 subunit alpha	P49354	11	6	645.895	848.906	838.844	880.924	729.026	652.511	323.921	827.378	1186.61	802.724	1389.61	1097.06	959.576	1085.24	1066.26	1073.61	38
177	SYP	Synaptophysin	P08247	11	9	10833.4	17152	14538	13733.7	21116	27498.6	11199.5	24254.1	12028.2	11637	9906.04	16624.3	14316.3	13415.8	13857.1	11127.2	21
178	CLTB	Clathrin light chain B	P09497	9	3	2676.12	3736.98	3550.85	2699.39	4820.77	5220.34	2232.02	5115.87	2402.77	2276.1	3136.53	3186	3767.1	2855.01	3109.57	2237.13	26
179	ATP2B4	Isoform XB of Plasma membrane calcium-transporting ATPase 4	P23634-6	36	9	2489.17	3510.1	2110.56	1484.15	2417.05	4171.4	1012.12	3019.18	1695.15	1514.98	1118.68	1865.06	769.898	1143.73	1143.54	1296.23	100
180	CEND1	Cell cycle exit and neuronal differentiation protein 1	Q8N111	5	5	1294.27	2300.47	2560.51	1999.56	3147.71	4133.16	1629.83	3779.26	1498.92	1750.07	1547.31	2029.65	1540.73	1282.7	2270.52	1525.95	12
181	USP7	Ubiquitin carboxyl-terminal hydrolase 7	Q93009	17	4	691.52	1012.19	917.049	6553.22	9664.43	7104.43	672.094	8628.57	7678.47	1127.76	8248.65	6911.26	8381.66	8651.76	6286.63	6134.69	29
182	DECR1	2,4-dienoyl-CoA reductase, mitochondrial	Q16698	17	4	3774.7	3521.69	2946.98	2921.23	4105.61	2830.53	2199.42	4106.02	2839.54	2276.34	2720.29	2781.11	3208.79	2547.04	2145.23	2324.71	34
183	SGIP1	SH3-containing GRB2-like protein 3-interacting protein 1	Q9BQI5	3	3	288.377	448.807	414.201	206.181	327.29	391.555	112.471	452.342	263.391	497.126	280.373	281.144	162.276	160.407	144.436	177.744	56
184	SH3GL1	Endophilin-A2	Q99961	10	1	54.5108	73.2178	88.8134	94.132	115.387	122.904	62.8327	126.605	86.7652	67.5307	86.5732	110.137	109.058	76.0125	70.5246	89.6853	34
185	SAMM50	Sorting and assembly machinery component 50 homolog	Q9Y512	11	3	787.265	883.941	871.37	1075.27	782.738	1515.72	735.66	1411.41	937.247	700.755	753.599	1199.48	797.569	627.077	630.352	533.426	43
186	CDH2	Cadherin-2	P19022	15	6	1605.81	2030.04	1690.51	1326.27	1851.65	1104.01	916.677	1595.7	1581.75	691.223	1935.18	1804.05	1118.28	1096.21	856.313	869.597	61
187	KRT9	Keratin, type I cytoskeletal 9	P35527	53	28	10640	11814	23127.6	12681.2	26775.9	10765.7	7714.25	17928.1	66626	17473.2	42398.7	37405.8	51901	20873.7	20306	25829.9	39
188	OLA1	Obg-like ATPase 1	Q9NTK5	12	5	2775.3	3330.67	3342.12	3360.89	5265.79	4476.82	2338.85	5450.43	4355.54	2729.01	4051.03	3889.38	4387.38	3462.45	3867.21	3222.97	34
189	ADAM10	Disintegrin and metalloproteinase domain-containing protein 10	O14672	5	4	417.595	408.387	404.847	338.485	402.157	333.232	174.617	394.295	413.339	305.256	434.204	542.236	351.624	353.015	274.255	286.326	62
190	PSMD13	26S proteasome non-ATPase regulatory subunit 13	Q9UNM6	14	5	418.065	551.3	424.022	436.945	414.191	311.336	170.323	438.469	479.269	504.223	564.132	650.928	703.89	691.696	728.157	400.031	35
191	ATP5I	ATP synthase subunit e, mitochondrial	P56385	2	1	794.703	1195.77	917.9	1148.14	1990.53	1268.97	986.628	1954.05	1223.06	923.382	809.598	1161.58	1691.01	1264	1175.58	897.091	11
192	GSK3A	Glycogen synthase kinase-3 alpha	A8MT37	4	3	132.106	263.487	226.178	180.658	83.9868	587.668	91.0306	151.287	74.1495	212.961	76.0869	59.1033	95.3797	18.416	28.5362	23.4811	28
193	RAB5A	Ras-related protein Rab-5A	P20339	9	1	464.718	488.658	618.067	509.707	330.433	359.203	477.825	640.772	468.52	358.362	347.177	327.41	282.769	312.679	256.719	231.338	22
194	PIN1	Peptidyl-prolyl cis-trans isomerase NIMA-interacting 1	Q13526	5	4	2755.4	3124.19	2578.68	4452.67	2215.63	1852.27	1349.18	3249.89	1547.41	1077.03	1225.15	1258.81	1777.3	2059.71	2536.74	1616.39	19
195	CAP1	Adenylyl cyclase-associated protein 1	Q01518	37	24	11842.5	14391.4	15579.3	13006.6	21809.8	12553.4	10147	18407.3	18042.3	12601.2	21071.9	20586.8	22555.2	21323.2	19627.4	15562.3	46
196	CKB	Creatine kinase B-type	P12277	167	118	220980	284282	305463	239693	305143	206475	147570	304191	282914	287385	345187	343009	354519	297915	271260	240126	37
197	SCRN2	Secernin-2	J3QL71	5	2	224.276	456.756	191.546	220.038	400.531	214.292	116.459	337.447	490.788	359.408	514.204	631.55	552.283	714.82	301.033	550.472	31
198	COTL1	Coactosin-like protein	Q14019	13	5	3466.23	5128.62	3428.16	2653.87	3185.22	1840.05	1814.14	3845.96	5083.21	2987.52	4297.14	5295.82	5421.94	4639.14	3140.48	4065.72	21
199	CCT2	T-complex protein 1 subunit beta	P78371	27	14	6601.98	8168.7	8374.59	6589.18	10981.9	9652.23	5836.96	10219.3	8130.24	6861.08	7985.16	8065.17	9092.79	7063	7630.06	5818.49	57
200	CTBP1	C-terminal-binding protein 1	Q13363	17	4	189.859	301.005	339.464	448.798	435.06	774.625	275.204	829.975	495.07	450.163	417.886	625.189	283.422	449.807	415.188	351.748	31
201	LTA4H	Leukotriene A-4 hydrolase	P09960	22	10	2467.32	2934.01	3067.53	2726.35	3811.52	3274.64	1957.76	2932.67	3220.44	2655.03	3322.65	3289.88	3288.51	2283.3	2253.18	2097.34	54
202	PSMD4	26S proteasome non-ATPase regulatory subunit 4	Q5VWC4	5	2	925.981	1007.87	796.498	819.697	1166.84	882.049	1049.48	1351.62	583.014	551.036	564.919	821.791	799.168	612.782	990.609	699.935	35
203	PSMD12	26S proteasome non-ATPase regulatory subunit 12	O00232	15	5	263.694	302.637	309.882	366.004	599.332	459.997	143.603	655.273	577.561	310.9	734.044	641.414	1370.37	730.933	2842.48	533.279	54
204	TUBG1	Tubulin gamma-1 chain	P23258	3	1	0	0	0	0	9.19852	18.9953	0	6.39819	10.5961	0	18.6184	19.7842	29.7394	33.084	167.494	15.3371	35
205	RBM14	RNA-binding protein 14	Q96PK6	4	2	74.6849	63.0381	95.5493	84.6317	175.546	56.9852	97.4648	144.026	89.7757	101.555	189.54	152.814	196.792	197.736	234.539	182.134	32
206	KRT6C	Keratin, type II cytoskeletal 6C	P48668	31	1	80.2471	125.769	150.349	143.909	332.796	261.869	136.245	229.41	253.463	253.447	216.089	483.874	408.524	247.185	251.607	132.976	47
207	APOO	MIC	H7C1U8	5	2	272.053	382.167	303.448	353.615	639.122	766.43	528.11	913.239	562.059	464.986	352.967	380.202	724.595	530.707	528.388	427.131	15
208	SMAP1	Stromal membrane-associated protein 1	Q8IYB5	5	2	488.367	500.836	671.802	4770.34	5379.81	2079	564.101	5401.49	5280.39	499.246	4874.95	4547.84	5436.57	4988.44	3882.2	4197.96	35
209	COX5B	Cytochrome c oxidase subunit 5B, mitochondrial	P10606	6	4	3391.69	4496.71	4425.7	3791.56	7317.75	4374.52	3319.39	6558.4	3613.51	3025.52	3305.66	4133.81	5507.45	3830.96	4854.91	3002.99	15
210	NAPA	Alpha-soluble NSF attachment protein	P54920	18	7	2698.24	3626.05	3276.38	3462.31	4784.6	4163.12	2328.88	4947.4	3715.42	3119.12	3501.47	4637.46	4769.09	3998.66	4200.38	3549.73	29
211	KRT6A	Keratin, type II cytoskeletal 6A	P02538	34	2	827.544	551.639	705.846	160.569	148.839	149.39	713.262	159.825	182.292	145.404	234.703	189.948	163.283	104.25	139.514	126.588	47
212	TOLLIP	Toll-interacting protein	Q9H0E2	5	4	1494.08	2397.77	2329.28	2040.39	2687.21	2533.31	1321.8	3051.26	2235.44	2243.74	2301.68	2773.55	2906.11	3176.13	3166.26	2693.06	26
213	HSP90B1	Endoplasmin	P14625	33	14	4846.56	5170.66	5712.56	5209.18	7534.51	5795.79	4234.14	6637.19	6516.99	5137	8287.94	7497.33	8882.17	7314.95	6549.14	5759.77	90
214	DHRS7	Dehydrogenase/reductase SDR family member 7 (Fragment)	H0YJ66	8	2	52.6609	47.7371	105.573	15.5293	14.0847	21.0587	27.892	2.47476	57.1421	88.191	50.829	83.2824	80.6003	52.7002	75.5672	47.2963	30
215	PRDX3	Thioredoxin-dependent peroxide reductase, mitochondrial	P30048	26	14	12921	14487.1	14378.3	12800.7	21754.9	16275.9	10819.3	20799.4	15118.7	11575.3	12215.8	14298.3	17834.2	13997.6	15122.2	12507.7	21
216	WASL	Neural Wiskott-Aldrich syndrome protein	O00401	4	1	1.36636	10.4603	12.0905	87.8578	132.098	97.5489	9.91876	188.17	109.595	28.5799	48.8227	167.537	12.966	116.44	75.4579	99.0474	37
217	NONO	Non-POU domain-containing octamer-binding protein	Q15233	12	3	51.3858	149.214	102.601	107.473	233.552	56.3542	55.336	322.54	257.3	166.326	594.597	944.895	292.506	1026.89	1195.9	203.781	51
218	S100B	Protein S100-B	P04271	12	7	5912.58	6902.21	6082.59	3454.57	4661.63	3127.91	1149.36	3896.59	4193.77	3226.45	5889.79	5119.87	4927.64	6760.85	3769.64	3880.3	29
219	ATP5H	ATP synthase subunit d, mitochondrial	O75947	18	10	11522.1	11994	12158.1	12040.6	13178.6	16628.1	9493.14	18369.8	10698.5	9444.05	8852.41	11005.3	15660.7	12244.6	13085	9928.18	15
220	IQGAP1	Ras GTPase-activating-like protein IQGAP1	P46940	15	3	228.074	366.857	432.816	352.801	690.725	506.663	265.794	486.191	643.248	722.755	560.593	762.809	734.086	414.688	611.667	324.417	160
221	CAPZA1	F-actin-capping protein subunit alpha-1	P52907	13	5	656.549	729.556	933.931	739.398	867.263	864.697	560.605	876.808	874.829	714.226	657.104	712.211	732.372	499.533	610.006	557.548	32
222	GDI2	Rab GDP dissociation inhibitor beta	P50395	70	17	13649.2	17287	18511.5	15187.7	20524.9	13532.1	11039.9	20278.9	19919.7	14914.2	22355.4	21558.3	20850.7	18275.6	16898.8	15325.3	46
223	CS	Citrate synthase, mitochondrial	O75390	32	16	19154.4	21287.9	22831.7	19043.3	29042.1	25716.4	19276.2	32808.1	22793.8	18226	20263.5	23619.2	26670.9	24005.4	26068.5	22037.8	44
224	EXOC2	Exocyst complex component 2	Q96KP1	7	1	0	0	0	468.755	683.648	502.194	2.2027	645.767	587.584	0	681.104	525.806	177.928	532.965	77.0982	486.906	89
225	HSPA5	78 kDa glucose-regulated protein	P11021	47	17	16595.7	19201.2	21222.2	19303.3	25677.6	22445.1	15931.7	23779.4	25876.2	20704.4	29172.7	24616	28326.8	19998.3	21341.3	16756.9	64
226	EIF4G2	Eukaryotic translation initiation factor 4 gamma 2 (Fragment)	D3DQV9	5	1	0	3.92212	90.5538	45.8949	49.5932	132.672	14.356	53.0276	130.343	88.1873	141.481	84.4691	162.943	98.6241	197.456	140.401	100
227	APOE	Apolipoprotein E	P02649	17	7	1409.13	1500.47	1894.59	1931.54	3441.22	2350.59	1575.77	2747.24	2325.95	1619.39	1631.25	1399.33	2956.73	1985.85	2283.03	2079.09	33
228	DYNC1LI2	Cytoplasmic dynein 1 light intermediate chain 2	O43237	18	3	559.733	867.137	743.746	460.245	707.095	623.588	408.433	744.841	787.141	545.603	1023.31	983.363	843.102	679.17	598.866	675.463	40
229	FKBP8	Peptidyl-prolyl cis-trans isomerase FKBP8	Q14318	5	1	0	0	5.53802	10.8703	0	0	0	5.88336	14.5305	19.1061	34.659	2.56897	67.061	6.89618	47.4856	18.3275	34
230	AQP4	Aquaporin 4 isoform delta4	V9PBN7	24	18	23076.5	26474.8	34811.8	19526.8	24325.4	24522.7	21835.2	28697.2	37979.3	27121	44874.4	41328.6	35143.5	42125.7	28156.6	40226.1	18
231	HNRNPU	Heterogeneous nuclear ribonucleoprotein U	Q00839	28	12	4733.98	6826.32	6959.59	4515.3	5491.69	3169.91	3524.25	6509.2	6234.63	5175.66	6865.29	8211.99	7513.55	6629.28	7190.19	5283.68	59
232	CHMP4B	Charged multivesicular body protein 4b	Q9H444	6	3	137.684	160.124	194.125	52.7538	60.2864	304.075	164.737	214.232	56.0217	16.72	45.9092	40.2249	71.9753	107.694	17.0033	18.4379	23
233	ZC3HAV1	Zinc finger CCCH-type antiviral protein 1	C9J6P4	2	1	91.508	98.1943	123.44	118.9	122.669	127.092	93.5767	151.195	99.3031	106.06	132.876	107.376	149.435	180.48	150.46	181.098	103
234	SEPT10	Septin-10	E7EW69	11	3	328.81	396.499	362.28	363.352	367.368	231.153	214.741	437.812	403.117	426.974	506.059	558.484	481.338	523.573	421.922	506.022	48
235	PRPSAP2	Phosphoribosyl pyrophosphate synthase-associated protein 2	O60256	9	2	485.467	476.84	519.022	874.103	1702.16	586.535	404.059	2363.82	2505.73	421.131	13210.8	9681.49	3837.62	13436.1	5857.99	2174.84	37
236	DLST	Dihydrolipoyllysine-residue succinyltransferase component of 2-oxoglutarate dehydrogenase complex, mitochondrial	P36957	16	7	3054.09	4093.3	3854.93	3725.88	6824.74	4708.19	3643.2	6313.7	4806.85	4039.46	3872.7	4586.58	5417.85	4434.56	5046.6	3547.05	41
237	HNRNPA1	Heterogeneous nuclear ribonucleoprotein A1	F8W6I7	32	12	2736.16	4254.82	4974.43	4444.96	6088.1	2218.5	2012.72	4387.52	4792.66	5237.17	6871.7	6854.61	6847.34	6560.39	7482.93	5375.83	30
238	ISOC1	Isochorismatase domain-containing protein 1	Q96CN7	10	2	208.47	331.937	308.577	205.894	390.345	223.22	194.363	356.637	213.262	169.26	152.445	249.721	185.167	184.912	232.845	214.451	26
239	YWHAB	14-3-3 protein beta/alpha	P31946	48	14	4085.86	6394.5	6546.23	4145.54	6870.8	5112.54	3058.99	6882.64	5677.4	6810.69	8516.75	9184.09	9699.7	10472.4	9822.79	4914.27	27
240	TCEB2	Transcription elongation factor B polypeptide 2	Q15370	10	6	569.545	1028.12	1052.9	873.877	960.744	915.165	795.616	769.877	484.855	444.794	646.919	560.925	575.485	969.481	639.025	465.441	9
241	HSPA9	Stress-70 protein, mitochondrial	P38646	52	22	13774.6	16887.2	19322.4	17338.6	23173.2	25240.8	14841.5	26067.4	20184.3	17058	17586.2	18155.9	22720.7	16656	19647.9	14258.2	29
242	PSMF1	Proteasome inhibitor PI31 subunit	Q5QPM7	8	3	87.1205	356.239	279.557	485.022	1911.13	380.933	119.67	1115.42	981.613	618.987	1236.72	1035.44	996.086	1230.64	832.477	857.255	24
243	YWHAQ	14-3-3 protein theta	P27348	44	13	10699.8	15338.3	15213.1	12981.6	22745.1	14466.5	10748.8	21131.5	17446.2	14871.6	17559.6	20225.2	21282.3	18230.1	19484	14086.5	25
244	OPCML	Opioid-binding protein/cell adhesion molecule	Q14982	10	4	2204.18	3696.52	2585.66	3005.15	4201.53	5287.46	1772.34	4571.09	2308.67	1826.65	2440.66	3092.03	2822.11	2495.47	2587.62	2637.43	32
245	ADSS	Adenylosuccinate synthetase isozyme 2	P30520	7	1	419.395	467.911	413.219	429.107	528.522	570.096	427.398	475.518	495.181	394.506	451.411	396.564	402.838	267.716	385.666	296.856	40
246	RHOC	Rho-related GTP-binding protein RhoC (Fragment)	Q5JR08	19	1	330.298	325.839	455.478	147.377	617.708	273.246	171.921	588.443	468.208	420.37	1126.67	829.862	572.654	873.194	1039.88	630.705	22
247	SSBP1	Single-stranded DNA-binding protein, mitochondrial	Q04837	7	4	674.127	859.019	692.42	766.984	1569.71	1762.32	934.089	1689.59	1291.74	1137.8	838.254	1403.07	1247.8	1153.89	966.857	827.755	15
248	SMARCC2	SWI/SNF complex subunit SMARCC2	F8VXC8	7	3	709.78	710.597	610.024	665.898	511.394	504.461	495.312	778.325	446.695	241.859	451.406	450.144	386.662	552.556	268.982	466.878	71
249	CACYBP	Calcyclin-binding protein	Q9HB71	11	4	240.966	274.185	459.706	283.775	649.825	729.151	211.591	505.593	686.863	536.764	810.758	650.619	755.218	557.228	584.914	378.239	29
250	RPS6KA2	Ribosomal protein S6 kinase	F2Z2J1	11	3	347.765	248.916	301.634	249.836	306.621	521.518	176.855	373.372	213.432	200.25	184.667	155.5	369.244	352.492	399.922	335.88	62
251	PABPC1	Polyadenylate-binding protein	A0A087WTT1	22	9	1421.98	2046.27	1883.13	1894.2	2673.72	1912.01	1423.44	2388.48	2482.22	1606.44	2503.27	2286.91	2866.5	2516.38	2515.57	1847.09	58
252	TPM1	Tropomyosin alpha-1 chain	H0YK48	18	1	551.058	468.498	283.888	401.239	294.795	315.358	418.658	664.45	242.461	174.299	270.996	219.924	361.138	226.58	151.69	202.994	39
253	ME1	NADP-dependent malic enzyme	P48163	15	10	7261.85	6949.67	7307.46	6838.34	3542.26	7044.89	6595.01	4365.2	6466.5	5984.34	2416.54	4462.45	2755.27	2176.84	2834.14	2173.37	53
254	WDR1	WD repeat-containing protein 1	O75083	27	21	17881.6	20232	20309.6	17816.2	20459.1	15413.7	13313.1	23031.4	20796.7	18576.1	26747.8	27781.9	26800.5	22406.6	21926.9	19439.5	54
255	TBC1D9B	Isoform 2 of TBC1 domain family member 9B	Q66K14-2	8	4	540.746	600.131	716.577	834.484	983.817	788.666	805.01	947.85	660.633	664.363	547.609	611.582	1277.43	801.106	824.873	716.087	18
256	SORCS2	VPS10 domain-containing receptor SorCS2	B5MED8	7	3	983.941	1199.74	1357.39	857.428	385.741	383.743	281.447	690.96	660.174	429.099	567.136	444.615	690.669	677.958	358.784	792.047	81
257	LYPLA2	Acyl-protein thioesterase 2	O95372	4	3	318.17	375.923	446.712	517.435	981.599	501.807	306.846	903.738	417.122	550.298	526.104	786.239	922.986	741.199	1026.3	519.61	18
258	STOML2	Stomatin-like protein 2, mitochondrial	Q9UJZ1	10	4	1053.73	1032.75	766.397	831.263	1039.35	852.739	962.158	1171.57	786.869	538.732	795.552	738.294	865.044	681.578	591.306	678.653	30
259	CAPN2	Calpain-2 catalytic subunit	P17655	26	18	8764.58	9038.12	8348.16	6555.62	8139.63	6691.47	5170.01	8329.45	9295.61	7325	12248	9870.9	9780.63	9754.33	8359.26	9807.75	55
260	COX5A	Cytochrome c oxidase subunit 5A, mitochondrial	P20674	10	3	1820.25	1872.52	2276.76	2101.5	6542.08	3491.49	2136.47	7262.25	3126.68	1954.16	3487.46	4267.1	4745.4	4470.39	4413.72	2681.8	10
261	STRAP	Serine-threonine kinase receptor-associated protein	Q9Y3F4	8	3	83.2169	340.798	187.509	337.438	363.3	536.645	356.289	459.693	334.976	282.996	276.66	447.09	309.191	359.32	340.364	192.491	29
262	DARS	Aspartate--tRNA ligase, cytoplasmic	P14868	27	11	4941.99	6125.46	6406.85	5352.72	5579.27	4935.53	3237.02	5675.73	6722.71	4852.85	7275.93	6543.14	6057.54	5789.75	5191.13	5470.08	57
263	PTPRF	Receptor-type tyrosine-protein phosphatase F (Fragment)	H0Y6Z7	4	1	92.0234	38.5138	125.088	5515.47	6297.35	559.275	119.727	6326.22	6667.19	54.3463	5827.98	5553.04	5963.39	6046.96	4594.75	5383.86	131
264	UBE2L3	Ubiquitin-conjugating enzyme E2 L3	P68036	10	4	1850.35	3590.35	2344.02	1727.65	2766.88	1937.3	1138.8	2371.67	1551.78	949.77	2114.08	1813.51	2077.75	1970.45	1056.8	1131.61	15
265	PSMD2	26S proteasome non-ATPase regulatory subunit 2	Q13200	18	9	7097.38	8508.17	8804.26	8195.78	10627.2	9039.17	6004.69	10801	8825.22	7190.28	8298.08	8363.19	9761.63	9114.01	9419.69	7673.86	75
266	ACTR3	Actin-related protein 3	P61158	20	10	4856.83	4662.87	4787.38	4006.34	4390.39	4159.36	2403.35	4646.69	4257.06	3662.79	4767.63	4196.98	4851.41	3764.92	3196.1	2981.04	39
267	JUP	Junction plakoglobin	P14923	12	3	1081.55	1127.07	1358.55	762.122	1290.8	1091.99	643.189	946.422	1131.13	1074.77	1758.9	1409.21	1072.03	1068.51	828.06	1019.45	55
268	KPNA3	Importin subunit alpha-4	O00505	7	4	340.373	404.46	445.978	299.489	263.804	325.221	192.945	301.971	299.367	280.858	209.655	241.511	280.729	297.939	265.883	227.235	38
269	NOS1	Nitric oxide synthase	C9J5P6	17	5	2067.93	1686.82	1901.64	7351.58	10378.5	7972.67	1633.37	9787.14	8476.69	1395.19	9107.94	7159.93	8982.63	9915.37	7001.12	6039.83	144
270	GC	Vitamin D-binding protein	D6RF35	4	1	16.0016	28.135	23.0201	33.4102	299.846	232.538	17.4263	148.035	324.935	33.0849	207.998	257.745	468.044	279.437	435.058	71.4627	40
271	XRCC6	X-ray repair cross-complementing protein 6	P12956	27	9	1550.7	1859.37	1949.92	1459.48	1708.82	973.811	1212.39	1872.17	1856.74	2266.76	2897.97	2424.15	2083.21	2188.49	3099.09	2144.74	29
272	BLVRA	Biliverdin reductase A	P53004	11	7	3328.35	4236.81	3762	3376.36	5869.71	4065.19	3368.35	5794.36	3929.63	3094.33	3954.82	4283.09	5062	4239.44	4139.48	3561.01	27
273	SCFD1	Sec1 family domain-containing protein 1	Q8WVM8	5	1	84.0697	102.167	126.504	106.537	115.63	107.81	98.4882	173.643	113.182	80.4618	127.142	112.614	119.649	80.0154	46.4836	77.4173	55
274	PTGR2	Prostaglandin reductase 2	Q8N8N7	13	9	3181.88	4931.9	4273.07	3172.19	4332.44	3337.8	2562.14	3731.6	3854.51	3278.08	5721.83	5546.61	5017.2	5810.29	4639.87	4900.97	30
275	ABLIM2	Actin-binding LIM protein 2	F5GYR0	6	2	140.707	178.783	179.504	194.095	143.246	99.5277	92.652	167.518	108.823	89.3016	65.8979	92.2788	110.631	113.926	113.033	139.325	76
276	EIF3B	Eukaryotic translation initiation factor 3 subunit B	P55884	12	4	1195.4	1212.03	1435.5	6612.51	11756.8	8379.95	956.288	13129.9	8149.89	1235.49	10182.6	6891.97	9725.62	10748.1	6722.5	4672.41	80
277	PRAF2	PRA1 family protein 2	O60831	4	1	76.295	86.6642	107.243	49.6381	136.439	115.763	65.2973	138.164	68.6509	73.1764	84.3452	113.846	0	43.8913	0	51.2257	14
278	GAPDH	Glyceraldehyde-3-phosphate dehydrogenase	P04406	168	118	473825	557307	567015	454527	631458	597965	323966	661984	571658	522053	696942	722012	626419	610561	595121	521406	32
279	ABHD11	Alpha/beta hydrolase domain-containing protein 11	Q8NFV4	3	1	160.999	192.749	233.119	92.1073	202.704	105.811	135.046	239.31	209.913	162.985	202.731	302.198	99.6611	173.482	106.58	120.734	27
280	NDRG4	Isoform 6 of Protein NDRG4	Q9ULP0-6	12	7	1901.82	2705.85	3166.77	1721.06	4024.85	2851.58	1600.22	4213	2782.23	3036.14	2419.14	3738.52	2453.88	2177.06	1912.55	1406.39	23
281	AP3D1	AP-3 complex subunit delta-1	O14617	9	2	210.173	158.934	204.168	338.295	307.946	458.563	214.562	474.457	302.824	126.054	288.975	283.715	338.754	271.741	453.211	267.39	108
282	ATP5L	ATP synthase subunit g, mitochondrial	E9PN17	7	1	1614.7	1138.55	2257.79	2232.45	978.719	908.217	1598.06	1062.81	792.862	1249.35	845.843	571.081	695.157	532.321	437.994	614.832	13
283	HSPA8	Heat shock cognate 71 kDa protein	P11142	112	29	44726	55977.2	61638.7	49362.6	78746.1	74441.6	46807.8	80275.4	64478.1	50129.8	66989.5	63988.3	75666.5	56003.7	61524	44993.2	68
284	IGSF8	Immunoglobulin superfamily member 8	Q969P0	13	8	4611.79	4972.2	5775.44	4572.03	16632.3	11781.7	5632.56	10842.2	7682.62	4425.73	5521.77	5940.11	7916.71	6213.56	6159.52	6224.72	48
285	GSTM2	Glutathione S-transferase Mu 2	P28161	38	8	3287.83	3521.97	3357.08	3415.86	4169.19	3182.65	2058.73	3729.54	5627.04	3918.4	6241.58	3891.71	5255.89	3852.56	3471.74	3170.04	26
286	MOG	Myelin-oligodendrocyte glycoprotein	C9JTE0	8	3	437.741	1030.35	410.66	484.279	793.718	665.09	270.863	871.093	255.749	304.67	207.726	1146.58	256.076	176.866	319.794	131.699	27
287	GNAO1	Isoform Alpha-2 of Guanine nucleotide-binding protein G(o) subunit alpha	P09471-2	55	3	1027.92	1668.01	1416.46	1378.57	2745.94	2280.79	889.061	3387.79	2660.19	1620.49	4244.66	4439.24	2122.48	3473.96	2065.85	1886.57	35
288	LGALSL	Galectin-related protein	Q3ZCW2	4	3	547.544	608.627	468.851	518.78	727.625	1188.85	629.96	694.895	271.497	525.394	162.081	423.31	427.105	203.893	501.203	227.41	15
289	TICAM2	Isoform 2 of TIR domain-containing adapter molecule 2	Q86XR7-2	2	1	49.7314	96.2369	75.9086	32.7349	37.5905	6.7847	0	27.9623	77.9457	62.9666	123.713	106.198	134.39	99.2953	89.0821	62.883	19
290	EEF1A1	Elongation factor 1-alpha 1	P68104	71	29	31457.1	31371.5	37764	24684.9	27659.3	19465.9	18615.4	35722.5	34824.7	25590.1	54882.6	36633.8	32785.5	29608.3	25745	27272.6	51
291	ATP6V1D	V-type proton ATPase subunit D	Q9Y5K8	8	3	1172.99	1353.81	1184.69	1230.84	1343.09	1875.95	727.512	2070.3	876.833	1178.68	843.832	1335.61	845.903	785.955	1190.75	638.238	28
292	AAK1	AP2-associated protein kinase 1	Q2M2I8	4	3	716.578	841.41	948.545	848.475	1072.3	761.19	776.59	1327.33	888.467	664.962	903.796	941.152	1260.17	1089.71	1047.67	995.931	60
293	TSN	Translin	E9PGT1	10	3	1040.25	1490.78	1245.61	930.947	2173.67	740.34	631.011	1403.36	1382.05	1049.59	1912.36	1734.43	1808.62	2019.67	2232.29	2046.66	27
294	PPP1R1B	Protein phosphatase 1 regulatory subunit 1B	Q9UD71	4	3	757.041	963.853	1452.79	483.136	744.237	463.084	428.218	883.186	338.736	106.259	375.964	681.857	535.425	349.318	143.853	591.841	15
295	SPTAN1	Isoform 2 of Spectrin alpha chain, non-erythrocytic 1	Q13813-2	374	2	131.399	205.435	100.797	266.456	741.902	115.669	106.361	469.401	396.162	185.605	370.859	360.962	573.468	605.518	411.798	501.767	251
296	LRPPRC	Leucine-rich PPR motif-containing protein, mitochondrial	P42704	44	16	2413.06	2648.62	2933.28	2766.62	4820.39	3336.35	2183.73	5555.1	3249.2	2548.37	2443.95	2771.06	3613.27	2665.05	3611.58	2439.99	135
297	NUDCD2	NudC domain-containing protein 2	Q8WVJ2	1	1	1294.91	1815.42	1709.93	1249.46	1363.7	838.803	820.155	1093.15	1242.04	624.129	1608.92	912.311	1662.75	2237.72	1569.77	1581.02	17
298	SRGAP2	SLIT-ROBO Rho GTPase-activating protein 2	B7ZM87	7	1	960.357	839.327	825.257	558.746	382.519	525.336	498.583	659.032	331.14	377.472	628.763	345.56	550.266	506.868	328.661	558.187	99
299	CARHSP1	Calcium-regulated heat stable protein 1	Q9Y2V2	3	1	764.783	856.719	803.389	740.156	498.202	707.997	385.974	699.106	686.802	623.578	745.132	839.129	618.291	456.825	595.13	502.369	15
300	ACSS1	Acetyl-coenzyme A synthetase 2-like, mitochondrial	Q9NUB1	9	1	4.7905	4.30444	10.5655	98.2657	32.2655	31.6972	1.02298	49.2834	55.4503	82.5478	47.206	66.2036	78.806	132.379	173.591	30.8731	56
301	RAC1	Ras-related C3 botulinum toxin substrate 1	P63000	16	6	6745.44	6966.4	8160.64	6927.47	11493.2	8500.11	5568.92	10107.4	8053.1	7173.52	11904.1	9330.01	10839.1	10630	10563.9	9071.65	21
302	UCHL1	Ubiquitin carboxyl-terminal hydrolase isozyme L1	P09936	51	32	38171.4	48724.2	46149.8	34764.5	92214.9	80033.7	38518.6	84737.9	36838.8	37835.4	28969.6	51095.5	50323.9	52204.3	48833.5	32016.1	18
303	SGTA	Small glutamine-rich tetratricopeptide repeat-containing protein alpha	O43765	8	2	10171.2	8805.15	8176.58	10138.5	10008	10149	10091	15001.7	7040.74	5518.79	7302.98	9183.76	11031.5	8783.99	5695.85	7666.86	23
304	SRP9	Signal recognition particle 9 kDa protein	P49458	3	1	4.28906	69.7201	83.3517	79.4648	66.2457	14.7439	15.782	6.7654	94.2081	89.7555	117.856	92.4214	241.717	195.419	162.81	173.722	14
305	HIST1H4A	Histone H4	P62805	13	6	1846.58	1189.27	2268.68	2000.87	3034.61	2543.7	3116.47	2442.48	4680.86	4134.01	2695.58	3003.87	7807.26	4635.35	3304.26	3473.01	18
306	CHMP2A	Charged multivesicular body protein 2a	O43633	4	1	143.957	184.87	215.636	140.224	63.3352	105.599	93.6065	87.2214	183.472	99.6582	153	188.138	144.005	61.05	98.3452	47.6386	32
307	SUCLA2	Succinyl-CoA ligase [ADP-forming] subunit beta, mitochondrial	Q9P2R7	18	8	6179.2	7350.64	6569.1	5970.45	7245.02	8278.76	5135.32	8991.07	6510.16	5725.37	6465.87	6869.71	7344.47	5035.51	6246.67	5195.1	40
308	DDT	D-dopachrome decarboxylase	J3KQ18	7	2	2557.86	3531.72	3301.18	2387.43	3571.52	3026.58	1457.21	3147.72	3157.52	1868.32	3523.02	3315.92	2644.94	2266.41	2597.17	2053.83	10
309	HMOX2	Heme oxygenase 2	A0A087WT44	9	1	25.6235	70.0314	41.1656	28.7193	73.4547	83.5803	40.2723	54.7473	75.1691	71.7497	86.9527	108.102	93.0239	71.1722	102.166	67.88	32
310	MAPT	Isoform Tau-F of Microtubule-associated protein tau	P10636-8	28	1	0	8.90866	0	20.2862	19.7258	27.4989	0.103823	22.6944	14.7126	14.8299	28.611	15.8608	24.3199	44.3653	29.9612	27.8416	214
311	CHN1	N-chimaerin	P15882	5	1	30.4619	21.7022	36.5363	43.1932	20.0486	79.5381	49.9846	43.2009	40.7562	11.6228	7.57642	16.9954	17.6924	8.44903	19.359	12.4854	48
312	MYO5A	Unconventional myosin-Va	G3V394	35	13	4298.9	7494.62	7155.58	5935.75	3445.29	4055.33	2064.65	5117.17	5403.71	3617.37	5020.21	3669.27	6828.88	10407.9	5817.91	7995.51	191
313	RDX	Radixin	P35241	40	3	1242.88	1169.93	1368.02	348.675	538.552	482.351	647.965	439.981	404.935	989.115	853.315	596.098	748.169	683.259	840.351	637.867	72
314	ENO1	Alpha-enolase	P06733	161	74	176576	253856	200991	162227	258490	197334	119497	243416	240733	191415	284167	299172	285875	250736	193163	205144	49
315	PRRC1	Isoform 2 of Protein PRRC1	Q96M27-2	1	1	1615.05	2181.61	2228.86	1930.63	2661.29	1713.49	1672.03	2451.99	2065.9	1266.79	1446.22	1325.69	2024.09	2409.64	2102.46	1809.85	26
316	PSMA4	Proteasome subunit alpha type-4	P25789	12	3	1017.7	1353.33	1208.45	840.923	1537.62	1295.47	728.367	1496.35	1471.75	1251.74	1283.53	1732.26	1388.27	1096.81	1209.83	938.626	32
317	SNCA	Alpha-synuclein	P37840	8	4	4913.13	7253.37	8461.39	6176.44	12095.4	15549.3	5869.13	13914.7	6630.13	7023.48	4959.6	8401.35	7927.04	6199.6	7676.47	4719.51	17
318	PSMB7	Proteasome subunit beta type-7	Q99436	8	2	98.8157	118.637	131.826	28.5812	134.115	25.5407	38.5355	146.057	177.815	182.835	225.027	206.518	65.741	248.076	103.577	132.909	26
319	ATP6V1B2	V-type proton ATPase subunit B, brain isoform	P21281	45	32	27675.7	43731.3	38123.8	33173.5	51491.9	58608.1	26920.1	55962	30603.9	32833.2	27194.3	40863.3	37279.6	32413.7	39029.9	28211.4	37
320	RAB27B	Ras-related protein Rab-27B	O00194	6	1	87.2162	132.608	52.7604	53.8505	107.765	355.786	68.8853	157.957	46.3454	86.2461	17.4547	86.3427	18.737	30.0954	33.5813	39.8604	25
321	HPCAL4	Hippocalcin-like protein 4	Q9UM19	9	1	0	2.45686	6.67497	6.62231	24.9781	11.3088	0	12.5691	23.4486	41.5808	15.8434	49.3481	54.7799	17.715	37.3061	7.8579	26
322	RAD50	DNA repair protein RAD50	Q92878	14	2	2005.92	2144.56	3149.28	1476.6	2967.32	1142	2463.53	2531.16	1766.99	1010.2	735.473	919.707	1951.35	1941.77	1618.66	1449.23	176
323	NDUFA2	NADH dehydrogenase [ubiquinone] 1 alpha subcomplex subunit 2	O43678	5	2	951.853	1165.59	999.563	1076.43	1012.25	1255.87	679.1	1559.23	626.65	826.801	728.186	1022.82	980.848	875.172	957.864	755.941	15
324	HDLBP	High density lipoprotein binding protein (Vigilin), isoform CRA_a	A0A024R4E5	20	1	39.4275	65.8308	68.0109	41.9995	84.0587	43.3202	39.9929	90.8325	42.8847	10.0347	45.1421	37.1372	11.8544	43.941	20.5318	30.4669	142
325	PDIA4	Protein disulfide-isomerase A4	P13667	10	1	1147.61	1347.67	1229.04	1114.74	1420.15	1119.67	816.574	1103.48	1294.43	923.014	1226.23	1270.32	1339.05	700.253	734.956	870.745	56
326	LDHB	L-lactate dehydrogenase B chain	P07195	91	36	46450.2	66806.7	70864.4	48982.7	92349.5	52701	31943.7	72709.4	75852.6	56460.3	86862.8	80775.6	84977.4	80703.7	77480.9	64146.1	36
327	MAP1S	Microtubule-associated protein 1S	Q66K74	14	5	2408.47	2435.07	2203.67	2138.52	2283.07	1669.38	2271.13	2863.08	2001.87	1190.6	1662.54	1880.08	2018.82	1768.63	1494.05	1673.12	87
328	RAB11B	Ras-related protein Rab-11B	Q15907	12	3	4323.87	5752.73	5431.58	4946.89	6524.72	5311.09	3923.91	6958.35	6159.22	4998.52	5856.1	6781.08	6392.24	6209.27	6053.92	4703.08	28
329	PHPT1	14 kDa phosphohistidine phosphatase	Q9NRX4	8	5	1742.49	1585.91	1800.36	599.735	1506.58	747.518	1072.59	1262.77	1203.02	1558.65	2061.35	1625.67	2147.02	1914.31	2590.72	1345.43	16
330	CCDC22	Coiled-coil domain-containing protein 22	O60826	6	3	184.788	201.69	224.065	176.678	280.517	136.029	86.6482	203.552	183.524	133.139	171.726	144.155	132.087	164.679	139.88	98.8953	66
331	TIMM9	Mitochondrial import inner membrane translocase subunit Tim9	Q9Y5J7	1	1	36.3153	24.5861	40.7094	11.5835	25.901	13.8202	14.388	7.70125	11.4504	17.167	5.62932	17.0227	16.1571	0.573792	7.09856	4.51263	13
332	ASNA1	ATPase ASNA1	O43681	8	4	1103.6	1506.09	1622.79	1384.47	1448.29	1821.98	819.999	1821.01	1685.82	1454.59	2259.59	2188.18	1728.1	1733.81	1679.12	1475.62	31
333	GSTZ1	Maleylacetoacetate isomerase	G3V5T0	6	1	14.6111	61.5176	30.1189	20.0858	58.6322	29.2517	13.8036	43.5528	74.1356	48.2071	56.6687	112.689	85.1314	49.8858	35.7302	39.3441	20
334	AIFM1	Apoptosis-inducing factor 1, mitochondrial	O95831	18	6	1238.81	1645.89	1979.97	1506.75	2528.83	1939.86	1496.63	2714.83	2051.91	1340.47	1873.82	2097.33	2282.99	1656.57	1897.43	1542.02	67
335	HNRNPA3	Heterogeneous nuclear ribonucleoprotein A3	P51991	23	6	1735.15	2255.82	2382.5	1927.59	2560.91	1229.83	967.524	2600.49	2052.67	2419.53	2859.89	3598.86	3199.54	3058.46	3688.99	2070.47	33
336	RAD23A	UV excision repair protein RAD23 homolog A	P54725	4	1	117.964	177.803	169.307	27.1512	118.374	32.2631	135.568	85.3027	82.3004	101.892	69.3496	69.2742	7.74072	45.6408	0	38.313	31
337	GAD2	Glutamate decarboxylase 2	Q05329	12	4	26.4531	32.9217	93.3729	40.722	47.9659	55.2476	39.2944	83.2692	89.2137	111.797	28.8937	82.4654	118.25	98.771	316.804	175.365	49
338	PBXIP1	Pre-B-cell leukemia transcription factor-interacting protein 1	Q96AQ6	20	4	665.655	598.745	931.204	1006	1411.39	885.89	666.322	1327.39	1009.96	658.092	958.422	969.537	1184.97	779.635	1044.14	934.755	69
339	TLN2	Talin-2	Q9Y4G6	56	9	13511.7	24585.6	16974.8	14097.6	5114.5	15887.5	6119.06	11047.3	12811.1	22553.2	30033.2	19528.8	25490.3	25595.2	22157.3	20661.8	224
340	ISOC2	Isochorismatase domain-containing protein 2, mitochondrial	Q96AB3	11	7	424.603	663.018	756.316	583.245	1630.5	552.957	573.388	1582.18	1144.39	797.736	1608.31	1791.49	1660.12	1928.53	2063.98	695.068	18
341	GNB5	Guanine nucleotide-binding protein subunit beta-5	O14775	4	2	342.946	438.157	356.425	385.501	390.918	597.18	239.896	565.745	273.555	282.223	201.706	401.256	324.265	259.604	330.541	279.796	32
342	ATP2A2	Isoform 3 of Sarcoplasmic/endoplasmic reticulum calcium ATPase 2	P16615-3	22	9	1913.37	2007.13	2538.77	1703.19	2558.03	3118.6	1950.58	3066.25	2114.44	1409.02	1848.68	2044.37	1950.99	1781.32	2387.14	1735.92	85
343	ATP8A1	Phospholipid-transporting ATPase IA	Q9Y2Q0	15	2	104.529	225.207	161.056	227.616	213.097	503.159	178.793	315.83	102.251	271.813	134.943	290.724	151.583	63.813	137.135	101.371	87
344	SYNGR3	Synaptogyrin-3	O43761	4	4	1447.32	2207.41	1725.84	1985.85	2846.92	4485.95	1208.33	3156.03	1403.33	1565.8	1140.18	2102.62	1428.87	1619.24	1940	1479.52	8
345	FH	Fumarate hydratase, mitochondrial	P07954	25	12	2212.14	3292.61	3538.26	2486.5	5365.91	4275.14	3141.73	4886.96	3024	2772.1	2257.11	3232.23	3604.26	2761.48	3623.77	2387.13	49
346	REEP6	Receptor expression-enhancing protein 6	Q96HR9	2	1	82.3992	67.4	99.0996	1292.02	689.411	1808.39	93.3831	1601.72	985.965	886.72	1056.22	859.153	13.6564	593.121	13.035	611.269	17
347	PPP2R5C	Isoform Gamma-1 of Serine/threonine-protein phosphatase 2A 56 kDa regulatory subunit gamma isoform	Q13362-2	3	1	3894.57	3152.89	1315.59	2256.18	626.245	861.901	2667.76	2731.9	1036.49	286.703	670.628	667.507	662.972	252.065	22.8053	824.92	43
348	PCSK1N	ProSAAS	Q9UHG2	3	1	66.0394	170.985	99.1198	139.954	166.087	172.357	10.2113	40.179	5.95186	8.4273	0.107779	20.4944	2.124	0.0576881	27.3682	60.9798	10
349	HDGFRP3	Hepatoma-derived growth factor, related protein 3, isoform CRA_a	A0A024R216	5	4	1691.51	2795.37	2825.22	2655.93	2369.6	1421	1197.44	3166.84	1371.75	836.36	669.657	1983.42	2434.08	1416.56	2396.13	1324.06	26
350	COL12A1	Isoform 4 of Collagen alpha-1(XII) chain	Q99715-4	8	1	252.575	316.055	232.516	245.268	331.717	250.01	328.306	488.031	226.018	184.944	223.067	220.389	326.571	290.15	337.127	255.781	251
351	NTRK2	Isoform 4 of BDNF/NT-3 growth factors receptor	Q16620-4	5	2	101.05	112.919	103.761	1300.35	1975.08	1574.76	67.3819	2071.71	1518.73	83.1724	1877.11	1196.03	1532.29	1586.34	1115.98	1029.72	63
352	MYO18A	Unconventional myosin-XVIIIa	A0A0D9SFK2	30	2	1320.17	1195.19	1503.16	861.525	1112	666.743	1229.7	1147.56	554.525	626.247	1593.96	832.741	651.34	490.57	832.253	494.949	208
353	TRIM28	Transcription intermediary factor 1-beta	Q13263	11	5	395.727	670.865	816.372	602.608	1171.39	301.655	421.029	742.903	810.23	936.824	1063.5	1017.22	1176.27	989.285	1290.36	1005.99	66
354	VTA1	Chromosome 6 open reading frame 55, isoform CRA_b	A0A087WY55	6	3	853.024	1038.38	1100.26	928.615	1788.85	1122.36	998.074	1456.62	1212.34	816.202	971.323	938.924	1344.59	1095.35	1114.55	950.394	24
355	ARF4	ADP-ribosylation factor 4	P18085	19	1	1.94751	5.9369	4.52023	0	5.64882	0	0	22.7477	2.58649	14.3401	99.7246	115.302	10.1225	170.107	14.3458	39.4105	21
356	TROVE2	60 kDa SS-A/Ro ribonucleoprotein	P10155	10	3	456.812	380.666	382.518	232.798	53.6776	110.647	122.958	298.548	451.137	359.62	654.075	373.414	271.094	276.111	292.718	58.2349	53
357	EIF5	Eukaryotic translation initiation factor 5	P55010	6	1	71.9813	100.421	86.5298	51.3934	136.007	107.455	52.5025	107.105	173.73	88.2822	175.083	199.445	167.73	76.7109	149.763	97.198	45
358	ASS1	Argininosuccinate synthase	P00966	9	4	1287.81	1404.7	1285.53	1279.11	1918.67	1166.34	417.05	1655.84	1714.47	1814.49	2961.59	2676.92	1791.29	3606.82	1575.61	2262.47	41
359	PSAP	PSAP protein	Q5BJH1	4	1	1001.53	565.536	454.094	183.122	34.4062	162.73	708.003	27.4279	55.3485	91.501	94.6273	43.0892	76.3108	28.6239	76.0647	52.6046	21
360	EPRS	Bifunctional glutamate/proline--tRNA ligase	P07814	25	7	700.034	920.354	1149.37	720.024	1148.29	1072.11	652.308	1283.31	1143.46	975.159	1121.6	1305.97	1264.6	1103.46	1215.33	1272.9	115
361	LARP1	La-related protein 1	Q6PKG0	3	1	339.461	301.813	308.071	0	0	277.126	419.856	1.85934	0	128.419	0	0	0	0	0	0	105
362	CA2	Carbonic anhydrase 2	P00918	15	10	4542.53	5725.75	8283.3	4729.82	5567.03	5342.63	5726.82	9534.55	9455.18	7018.27	9285.07	9590.51	11732.1	7251.54	8580.31	7892.34	20
363	EFHD2	EF-hand domain-containing protein D2	Q96C19	6	3	440.847	605.325	502.835	644.831	893.258	1640.88	540.451	1057.07	737.43	488.913	964.912	776.715	926.925	852.52	619.292	616.731	27
364	SLC2A14	Isoform 5 of Solute carrier family 2, facilitated glucose transporter member 14	Q8TDB8-5	7	1	19.6303	51.0078	20.2169	40.9526	63.1016	135.419	18.2192	72.4244	24.991	2.10608	0	10.8458	11.2747	0	0	35.3155	31
365	LLGL1	Lethal(2) giant larvae protein homolog 1	Q15334	25	14	4457.62	4257.14	5596.58	3784.75	4701.54	3503.87	3017.48	5403.42	5244.31	4183.88	7013.5	4610.35	6610.86	6753.53	5260.28	5091.93	80
366	FUK	L-fucose kinase	Q8N0W3	4	1	76.1295	90.9262	103.092	52.0246	163.286	33.052	35.9974	74.4468	89.1367	52.3033	54.9167	69.4751	57.7765	21.1089	16.2228	47.7877	55
367	MIC13	MIC	Q5XKP0	4	2	187.82	213.548	315.633	291.865	389.49	377.538	248.484	496.94	304.872	380.276	268.762	377.709	472.851	537.243	441.991	249.222	15
368	STXBP1	Isoform 2 of Syntaxin-binding protein 1	P61764-2	66	2	254.732	350.967	432.984	592.511	1693.81	517.859	106.619	677.67	808.182	454.812	567.418	750.199	1139.54	1281.36	1464.06	1071.15	66
369	TMX1	Thioredoxin-related transmembrane protein 1	Q9H3N1	2	1	135.024	188.924	284.947	202.551	483.58	188.357	109.841	355.786	174.341	127.712	71.887	163.107	251.95	279.701	329.029	244.052	14
370	TUBB2A	Tubulin beta-2A chain	Q13885	304	5	21890.8	39259.8	32899.5	34063.7	51140.5	56002.2	24199.8	56954.9	31844.7	28587.2	22554.4	39977.3	39784.3	32613.1	41312.9	31257.1	32
371	SEC31A	Protein transport protein Sec31A	D6REX3	12	2	193.383	250.862	278.798	204.376	237.87	203.872	259.432	275.564	200.838	156.158	80.2276	149.641	176.383	123.143	188.68	158.439	75
372	EGFR	Receptor protein-tyrosine kinase	Q504U8	4	1	0.321913	0	1.25983	35.534	41.9993	55.102	0.167814	24.5428	24.8842	19.648	93.375	79.5077	0	19.6045	8.52832	67.385	85
373	SORBS2	Sorbin and SH3 domain-containing protein 2	O94875	3	1	156.102	283.503	288.694	265.052	266.205	193.051	86.4087	266.935	239.239	178.201	229.049	155.003	287.428	539.937	359.884	360.137	101
374	LGALS1	Galectin-1	P09382	12	10	28878.6	22520.1	28707.2	22776.8	29671.6	18632.2	17219.4	30606.1	19849.3	12857.3	27289.9	20147.9	21190.8	20465.8	14405.9	18788	14
375	HNRNPH2	Heterogeneous nuclear ribonucleoprotein H2	P55795	16	3	367.269	523.533	377.113	291.276	808.745	455.46	141.929	572.972	597.666	677.333	783.064	1027.59	704.436	508.378	718.55	469.203	34
376	SLC25A24	Calcium-binding mitochondrial carrier protein SCaMC-1	Q6NUK1	9	1	59.0124	41.4063	51.0461	3.38052	24.7303	8.16282	59.5069	4.57358	14.3488	21.8569	26.0153	22.0715	0	8.75165	0.759651	13.9562	43
377	SERPINB9	Serpin B9	P50453	8	4	276.783	340.873	432.667	316.5	745.665	351.841	436.395	752.012	835.256	706.281	540.204	579.268	936.633	720.681	788.512	395.488	31
378	SDSL	Serine dehydratase-like	Q96GA7	2	1	24.0186	61.4276	38.0538	62.3633	157.684	135.112	35.4871	41.5624	144.122	157.469	76.4676	127.14	145.489	127.661	172.898	59.866	24
379	PHB2	Prohibitin-2	J3KPX7	26	10	12683.7	10717.6	12926.1	6912.2	10023.6	10134.2	11693.9	11170.7	8430.06	7225.05	8084.06	8239.02	8837.58	7792.41	8767.62	6395.1	38
380	TXNDC17	Thioredoxin domain-containing protein 17	Q9BRA2	4	2	2459.08	3038.6	3793.47	1639.6	1536.51	588.273	754.467	1499.62	1619.91	450.811	1754.47	998.776	2322.31	2401.57	930.5	3577.82	15
381	PCBP1	Poly(rC)-binding protein 1	Q15365	15	5	2877.91	3475.01	4168.63	3334.58	3831.22	3366.86	2910.71	4420.47	3504.43	2562.26	3427.62	3468.68	3614.92	3443.72	3308.18	2800.76	29
382	RAB10	Ras-related protein Rab-10	P61026	13	2	834.326	980.179	1254.41	1033.49	1613.15	1338.61	882.234	1467.1	1102.26	1098.95	1294.69	1219.23	1267.84	1510.35	1477.39	1192.79	26
383	RUFY3	Protein RUFY3	Q7L099	20	1	61.7127	36.5889	61.9655	92.0291	203.367	71.036	98.0814	199.102	53.4641	39.4831	7.82895	88.3096	173.096	112.81	73.7649	90.2903	47
384	RAPGEF2	Rap guanine nucleotide exchange factor 2	Q9Y4G8	7	2	1523.02	1082.22	1627.96	89.7596	75.202	348.157	1565.45	131.194	43.4013	1020.38	71.6028	78.671	85.3495	97.1378	96.7873	53.8059	126
385	XRCC5	X-ray repair cross-complementing protein 5	P13010	30	13	3221.41	3948.86	4214.95	2638.14	2528.68	2120.7	2280.04	3400.72	3747.14	5001.12	4270.04	4901.4	3322.82	3975.27	5323.58	2325.38	62
386	CACNA2D1	Voltage-dependent calcium channel subunit alpha-2/delta-1	P54289	22	6	1018.73	1816.22	1398.18	1204.9	1927.33	1659.76	597.659	2020.13	1178.42	1297.39	1149.59	1459.72	1111.85	925.221	1165.04	727.072	92
387	NDUFA5	NADH dehydrogenase [ubiquinone] 1 alpha subcomplex subunit 5 (Fragment)	H7BYD0	4	2	1754.98	2366.46	1841.76	1669.79	2507.64	2879.83	1603.66	3637.84	1909.94	1582.75	1167.76	2138.83	2124.95	1895.03	1884.46	1380.08	11
388	PHYHD1	Phytanoyl-CoA dioxygenase domain-containing protein 1 (Fragment)	X6RJK6	1	1	304.64	825.736	586.069	588.839	489.34	669.195	368.607	728.063	814.705	637.78	1160.87	943.838	781.516	665.081	747.405	699.176	17
389	LAMB2	Laminin subunit beta-2	P55268	34	13	1116.89	2242.31	1581.43	1661.97	2820.14	1984.25	1394.97	2460.27	2425.14	1514.73	3244.6	3794.19	3303.44	2306.67	2172.57	2128.31	130
390	MAPRE3	Microtubule-associated protein RP/EB family member 3	Q9UPY8	15	7	4021.21	5083.68	7198.01	4984.3	13106.4	8443.49	5084.45	10493.6	6979.41	6230.84	5540.35	8030.01	9460.68	8924.32	8641.44	6292.88	18
391	DLG2	Isoform 2 of Disks large homolog 2	Q15700-2	16	3	142.493	219.608	139.682	391.83	406.187	552.477	99.8054	556.805	364.121	209.223	358.186	415.006	411.586	320.094	396.088	259.52	78
392	WBP2	WW domain-binding protein 2	K7ENL2	6	1	0	0	16.4749	41.2201	12.0007	37.0486	0	0	29.1117	37.233	25.9437	65.5349	47.677	78.5068	36.4406	49.4703	17
393	NUMBL	Numb-like protein	Q9Y6R0	1	1	31.1702	20.6687	34.9299	47.4476	68.2108	193.168	57.2621	90.9534	13.4294	29.264	31.5486	78.3539	62.1428	72.7353	69.3042	28.8426	40
394	TNPO2	Isoform 2 of Transportin-2	O14787-2	13	2	125.815	152.389	126.893	60.5614	1.53673	59.5097	82.0134	62.412	84.5528	102.201	5.68124	75.3406	6.92025	5.35266	12.8373	1.36475	65
395	PLEC	Isoform 8 of Plectin	Q15149-8	434	8	7106.82	6837.91	8931.4	6455.43	5438.22	4708.38	2817.8	4694.28	5903.54	5330.34	7907.75	6734.02	7789	4953.26	5884.27	5564.58	524
396	IGSF1	Immunoglobulin superfamily member 1	Q8N6C5	9	3	380.78	526.061	457.74	377.879	116.68	48.908	220.535	194.854	415.803	285.113	311.039	262.587	172.368	169.696	107.097	144.32	85
397	PIP4K2B	Phosphatidylinositol 5-phosphate 4-kinase type-2 beta	P78356	6	2	3011.91	4464.84	5180.48	3249.92	5593.45	3921.56	3433.37	5893.12	7041.32	4322.25	2718.57	5768.27	10253	8424.62	8233.32	4961.49	41
398	DLD	Dihydrolipoyl dehydrogenase, mitochondrial	P09622	22	15	12233.4	16658	16751.6	14234	22563.2	22529.4	11335.5	21832.5	17112.5	15581.8	15584.6	17215.8	17855.3	15256.7	17466.6	12866.1	48
399	ALDH4A1	Delta-1-pyrroline-5-carboxylate dehydrogenase, mitochondrial	P30038	22	14	3072.09	4238.41	7837.89	4968.45	9500.13	7752.9	4225.15	9055.18	8167.63	8144.36	7086.56	7236.92	7968.89	7907.28	10414.1	6871.69	53
400	RANBP6	Ran-binding protein 6	O60518	11	1	35.5567	60.8094	47.8218	0	2.24412	0	28.1142	0	1.72093	0	2.89303	1.6361	5.83051	6.93387	54.478	0	81
401	CTSB	Cathepsin B	P07858	10	7	6482.25	9253.93	8426.57	7429.71	7667.31	6202.44	5405	9062.9	8581.59	5589.6	7064.01	7160.85	11605.3	9691.07	8788.72	7825.5	24
402	PTPRG	Protein-tyrosine-phosphatase	A0A087X1P0	1	1	6361.15	11440	7376.89	6160.81	1764.16	6510.66	2770.95	4511.47	5050.11	9871.43	13331.9	8280.22	10984	11628.1	9766.9	9061.88	120
403	MCTS1	Isoform 3 of Malignant T-cell-amplified sequence 1	Q9ULC4-3	2	1	49.3888	79.5736	62.4548	53.933	160.534	145.374	63.7004	129.811	153.378	103.078	145.754	97.7573	139.923	66.6894	91.4016	56.7724	17
404	ACOT9	Acyl-coenzyme A thioesterase 9, mitochondrial	Q9Y305	12	4	1062.07	2521.93	1696.02	1607.21	1520.56	1339.43	695.219	1192.38	2163.39	1687.58	2883.75	2047.94	1648.64	2123.49	2256.78	2398.1	44
405	SEPT5	HCG2002594, isoform CRA_c	G3XAH0	20	1	266.169	260.275	367.153	436.836	664.907	1283.79	476.187	727.282	277.787	588.37	228.209	697.011	319.489	232.151	542.721	222.596	43
406	CCDC88A	Girdin	Q3V6T2	17	2	4417.74	5603.06	5568.45	5005.52	8017.49	8113.2	4357.53	6507.93	6194.87	5234.66	8155.07	6710.4	7133.7	5488.78	5107	4595.87	213
407	EPS15L1	Epidermal growth factor receptor substrate 15-like 1	M0R165	12	5	400.578	437.867	518.895	486.53	768.545	638.793	479.886	680.064	494.688	491.533	490.978	614.652	586.026	541.527	748.814	580.826	76
408	AHCYL1	Adenosylhomocysteinase 2	O43865	48	12	4131.17	5266.67	7265.87	5341.75	5986.68	4497.29	3272.36	7031.9	6810.95	5171.82	6751.09	7286.04	7390.91	6911.58	7334.86	5247.84	44
409	CDK5	Cyclin-dependent-like kinase 5	Q00535	13	3	1569.45	1307.04	1635.62	883.052	1293.33	1145.55	1621.92	1228.69	999.229	1339.4	1081.75	833.858	895.302	730.345	820.53	747.929	27
410	TXN2	Thioredoxin, mitochondrial	Q99757	2	2	292.28	379.916	400.402	275.427	551.615	210.346	243.982	489.514	286.99	174.185	226.26	271.643	333.549	351.854	285.12	267.503	19
411	EMC2	ER membrane protein complex subunit 2	Q15006	1	1	88.7605	129.639	112.356	68.7628	95.6753	88.823	74.6902	110.335	136.694	97.2093	120.996	122.985	109.977	75.5466	110.481	97.2744	30
412	DNAJA3	DnaJ homolog subfamily A member 3, mitochondrial	Q96EY1	4	3	104.12	92.8346	104.399	55.9136	248.215	192.783	68.0688	201.482	186.979	123.317	421.73	282.437	171.678	263.276	443.833	261.546	40
413	SUOX	Sulfite oxidase, mitochondrial	P51687	3	2	303.691	432.732	397.904	412.407	528.873	349.533	355.195	468.69	390.235	291.538	305.683	260.921	391.31	379.313	349.717	352.838	46
414	ACAT1	Acetyl-CoA acetyltransferase, mitochondrial	P24752	32	18	6567.41	8392.05	7855.24	7350.64	15282.3	9282.1	7511.95	13464.6	10214.7	8297.15	10535.2	10969.9	11241.5	10171.1	11500.3	6539.37	37
415	RMDN3	Regulator of microtubule dynamics protein 3	Q96TC7	10	5	1654.85	1830.74	1602.23	1403.86	1722.34	1382.95	1014.1	1580.74	1740.32	1487.71	2219.85	1919.08	1820.41	2089.93	1824.25	1887.33	33
416	CETN2	Centrin-2	P41208	3	2	117.513	123.767	155.149	176.633	160.448	355.259	109.857	439.995	161.766	117.674	88.2115	132.538	182.866	133.705	173.877	99.5022	17
417	WFS1	Wolframin	O76024	7	1	170.807	161.492	246.974	229.665	278.034	143.124	268.644	274.869	192.586	213.2	196.148	229.832	299.537	361.618	449.96	443.553	77
418	SLC32A1	Vesicular inhibitory amino acid transporter	Q9H598	9	5	593.435	1176.31	1062.83	873.94	1734.38	753.204	347.332	1431.52	1228.21	1177.4	1654.84	2220.61	1600.19	1569.36	1307.17	1780.91	36
419	VWA5A	von Willebrand factor A domain-containing protein 5A	O00534	4	1	52.1585	44.4792	48.2352	53.8561	80.023	56.0169	50.1684	49.587	22.9429	26.7705	35.9916	38.7424	52.3613	37.5159	38.7414	83.1847	66
420	NDUFAF4	NADH dehydrogenase [ubiquinone] 1 alpha subcomplex assembly factor 4	Q9P032	2	1	79.5164	96.1937	58.9463	55.1391	54.7838	149.965	68.3276	155.939	87.2784	96.1721	69.2395	65.933	52.6595	38.0782	54.981	35.023	23
421	SV2A	Synaptic vesicle glycoprotein 2A	Q7L0J3	13	7	8489.78	6967.71	9075.9	2273.81	2738.08	4126.86	8746.81	3606.26	1728.9	7565.07	1870.43	3160.46	2089.39	1828.65	2218.52	1899.1	51
422	HSDL1	Inactive hydroxysteroid dehydrogenase-like protein 1	Q3SXM5	5	1	145.217	189.189	193.728	133.168	156.195	305.127	142.665	259.185	141.458	114.413	121.203	116.396	131.837	102.604	169.584	148.497	28
423	PRCP	Lysosomal Pro-X carboxypeptidase	P42785	3	1	22.5755	54.1181	104.666	45.0104	140.458	400.38	77.1686	158.074	49.6398	39.0525	55.2013	49.4341	65.982	77.1851	66.3948	63.7911	33
424	OPLAH	5-oxoprolinase	O14841	16	6	680.55	780.988	506.695	781.221	1188.29	536.401	372.525	959.415	1322.92	647.315	1200.48	1250.72	1278.58	1236.39	880.172	918.268	88
425	GNB4	Guanine nucleotide-binding protein subunit beta-4	Q9HAV0	19	3	594.964	721.415	772.89	580.318	856.887	826.028	302.844	662.851	714.759	539	1326.94	1010.47	1253.56	1443.22	1077.08	719.083	30
426	ACADS	Short-chain-specific acyl-CoA dehydrogenase, mitochondrial	E9PE82	10	3	439.388	701.073	709.552	320.547	804.579	269.978	291.97	383.931	538.053	531.83	904.39	1046.35	517.931	535.476	567.15	665.148	35
427	PALD1	Paladin	Q9ULE6	2	1	18.303	33.9438	45.9544	36.6577	43.457	25.539	15.0086	41.6104	44.2844	43.6028	57.0315	60.1414	43.6718	68.31	34.4514	42.7876	69
428	ARL1	ADP-ribosylation factor-like protein 1	P40616	4	2	122.138	142.478	148.972	79.7354	104.557	158.705	103.391	158.17	137.386	233.227	217.178	169.362	142.204	109.367	121.281	95.5848	15
429	EGLN1	Egl nine homolog 1	Q9GZT9	2	1	45.6462	55.8693	56.013	39.3831	121.133	30.431	4.03757	89.7663	123.563	78.9791	176.076	113.695	108.916	150.964	158.308	111.605	51
430	WDR48	WD repeat-containing protein 48	Q8TAF3	8	2	141.243	243.496	293.501	353.757	414.723	165.98	105.346	468.059	359.675	213.543	932.847	381.305	493.385	624.543	542.197	582.592	74
431	NEGR1	Neuronal growth regulator 1	Q7Z3B1	8	6	578.961	1085.26	570.576	745.01	754.339	1542.06	544.366	953.869	340.959	594.012	367.906	752.401	359.01	430.519	428.811	635.232	20
432	TPM3	Isoform 5 of Tropomyosin alpha-3 chain	P06753-5	32	9	8471.33	10202.9	9114.79	9095.82	9545.49	6835.56	4842.04	10481.1	7980.82	5363.42	7708.88	9826.28	9082.1	7613.21	6495.66	5575.64	38
433	EIF3E	Eukaryotic translation initiation factor 3 subunit E	P60228	5	1	18.3847	59.3814	45.6356	27.2352	33.9644	42.2702	66.8842	44.7318	22.0353	18.125	6.47827	0	51.3993	62.4268	77.9133	19.3134	49
434	HPCAL1	Hippocalcin-like protein 1	P37235	7	2	505.135	923.436	688.101	648.747	1095.26	1775.72	478.389	1116.84	511.042	665.068	460.527	695.563	576.68	706.883	584.391	546.092	24
435	ALDH1B1	Aldehyde dehydrogenase X, mitochondrial	P30837	8	1	0	1.86601	0.00055008	2.06257	0	0	0	86.8427	28.1915	13.0336	36.2867	67.6765	93.4881	84.6257	58.6827	0	49
436	DNM2	Isoform 4 of Dynamin-2	P50570-4	43	2	1209.48	1108.34	1189.81	1120.06	1164.12	1187.72	1324.3	1520.84	1074.57	821.215	571.494	921.07	1031.93	608.92	958.979	895.57	86
437	ARL8B	ADP-ribosylation factor-like protein 8B	Q9NVJ2	13	1	23.9946	147.518	108.927	70.0599	390.437	355.44	76.0502	269.922	267.866	221.88	385.195	278.882	382.523	368.915	347.62	107.545	23
438	ARL2	ADP-ribosylation factor-like protein 2	P36404	9	2	324.887	351.58	368.017	249.966	712.389	312.362	255.29	476.996	323.612	272.364	187.012	302.498	344.634	132.691	278.323	58.5911	20
439	HEPACAM	Hepatocyte cell adhesion molecule	Q14CZ8	20	8	6526.3	7313.69	8045.43	6255.16	5749.54	5763.92	4071.88	7197.27	8275.78	6395.36	14037	11088.2	7001.39	9268.44	5673.66	9464.14	37
440	IMMT	Isoform 2 of MIC	Q16891-2	36	14	3689.32	4770.69	4808.85	4450.27	7481.69	6600.24	3053.63	6926.81	4744.32	4808.18	4160.81	5547.98	5074.46	4302.63	5145.8	3795.23	63
441	DLAT	Dihydrolipoyllysine-residue acetyltransferase component of pyruvate dehydrogenase complex, mitochondrial	P10515	25	12	5263.87	7505.99	7192.29	6769.98	8774.39	11958.4	5551.52	11412	6898.39	7025.51	5912.02	7963.89	8138.49	6632.32	8035.65	5385.81	35
442	ILF2	Interleukin enhancer-binding factor 2	B4DY09	12	7	3053.92	2926.96	3652.57	2247.12	3431.61	1814.95	2564.6	3648.63	3780.99	3733.28	4617.37	3510.31	5157.03	3809.35	4804.3	3510.25	23
443	YKT6	Synaptobrevin homolog YKT6	O15498	6	1	2.95663	0	4.11871	13.0096	154.432	139.533	0	62.6536	15.0943	26.106	26.6954	83.288	103.509	88.3999	59.7805	60.2797	27
444	NAPG	Gamma-soluble NSF attachment protein	Q99747	10	3	1386.74	1773.75	1477.77	1338.9	1037.77	2614.67	1095.15	1681.78	798.216	1323.03	591.019	904.448	996.763	941.71	991.404	951.891	37
445	COPB1	Coatomer subunit beta	P53618	9	4	535.823	447.923	656.074	445.554	964.688	798.496	454.473	847.189	1703.87	926.818	1121.11	727.583	1055.66	392.283	708.101	306.08	77
446	PGAM1	Phosphoglycerate mutase 1	P18669	42	23	50383.4	74394.7	73651.2	57643.8	97905	64582.1	42376.2	93455.1	77274.6	62587.1	85015.8	94877.2	94577.1	79041.9	82257.9	68391.2	24
447	STX1A	Syntaxin-1A	Q16623	14	4	1398.42	1673.85	1975.6	1648.74	2469.51	2505.41	1211.91	2441.9	1381.24	1500.93	1343.08	1760.35	1675.78	2509.24	2416.83	2167.86	38
448	PLS3	Plastin-3	P13797	17	3	224.766	346.909	244.436	177.747	110.707	326.929	167.35	267.474	368.814	249.564	506.006	453.962	346.968	444.937	304.537	349.549	60
449	PRKRA	Interferon-inducible double-stranded RNA-dependent protein kinase activator A	O75569	7	4	660.731	758.338	651.432	576.342	669.628	574.754	850.736	1127.53	1125.68	822.577	1533.03	1108.61	566.556	825.574	740.741	672.992	30
450	BTN3A3	Butyrophilin subfamily 3 member A3	O00478	10	1	325.134	284.241	437.889	409.959	434.19	346.693	308.529	620.331	487.348	387.323	448.548	448.838	437.026	382.126	270.415	318.904	53
451	UBE2O	E2/E3 hybrid ubiquitin-protein ligase UBE2O	Q9C0C9	7	1	35.5815	59.884	37.8226	52.4242	0	36.0172	39.5604	11.0369	24.8472	64.3125	0	6.18466	0	0	0	3.39861	97
452	GPT	Alanine aminotransferase 1	P24298	8	5	342.566	386.258	332.752	466.965	114.47	135.433	100.787	224.265	449.677	199.606	716.813	462.786	379.201	666.093	358.623	627.073	44
453	SUCLG1	Succinyl-CoA ligase [ADP/GDP-forming] subunit alpha, mitochondrial	P53597	11	7	1642.9	2684.08	2390.64	3048.02	7660.48	4846.28	1348.01	5749.87	4372.85	3227.87	4131.17	3653.08	4176.97	3617.09	3760.67	2965.38	31
454	NDUFS6	NADH dehydrogenase [ubiquinone] iron-sulfur protein 6, mitochondrial	O75380	4	1	37.2625	22.3749	23.059	21.3608	18.7039	32.5767	36.2721	58.4588	15.9487	4.99305	14.6753	23.9109	24.8018	18.4629	16.8419	19.6263	16
455	CORO2B	Coronin-2B	Q9UQ03	17	7	3609.18	3573.61	3775.04	2949.99	3416.17	2979.95	2339.08	3892.18	3745.24	2988.2	3637.01	3714.8	4278.95	4042.16	4049.44	3411.46	48
456	OPALIN	Opalin	A0A0A0MTN4	2	1	53.5935	63.6458	69.4024	55.4545	158.868	95.1856	98.5202	149.784	92.207	80.4754	85.0883	112.955	135.369	87.7667	160.251	81.1083	11
457	EHD2	EH domain-containing protein 2	Q9NZN4	9	1	8.67556	13.2028	3.66143	1.61537	4.36528	30.6341	15.5683	2.57015	0.428345	0.0877034	0	0.437043	42.8845	0.828739	1.03437	0.608719	44
458	ACTA2	Actin, aortic smooth muscle	P62736	146	3	311.321	476.667	307.099	336.732	563.012	297.896	158.355	384.225	758.165	427.082	582.003	688.148	1052.05	400.845	477.414	329.137	34
459	HNMT	Histamine N-methyltransferase	P50135	7	5	2306.16	2491.76	2222.25	1405.26	2186.08	1307.42	933.533	2163.84	2852.84	1422.01	3768.49	2120.64	2240.8	2643.72	1756.59	2151.8	24
460	SLC25A22	Mitochondrial glutamate carrier 1	Q9H936	10	4	307.037	479.646	430.839	457.505	1437.38	2092.95	279.764	1344.27	793.483	447.228	1076.25	1180.96	936.332	1620.19	1296.27	1020.14	32
461	KHSRP	Far upstream element-binding protein 2	A0A087WTP3	16	3	390.226	470.662	552.518	432.949	623.114	358.542	456.279	617.945	599.421	757.601	873.924	1128.11	947.849	535.481	777.116	348.974	54
462	ERC2	ERC protein 2 (Fragment)	H7C4G9	10	1	0	4.11716	0.961426	115.202	266.475	39.5525	0	218.31	237.628	9.64292	283.713	256.986	18.6842	208.736	11.3621	242.235	73
463	MACROD1	O-acetyl-ADP-ribose deacetylase MACROD1	Q9BQ69	4	2	154.118	211.424	277.614	203.229	220.353	429.361	79.9558	271.094	219.054	337.486	517.485	467.394	325.566	538.716	406.305	502.131	38
464	RPS16	40S ribosomal protein S16	M0R210	3	1	17.2731	3.94638	0	13.8243	10.7663	6.94852	37.5947	9.15985	57.5103	40.57	15.9144	56.2047	75.5917	34.0699	9.34201	37.796	22
465	RPS17L	40S ribosomal protein S17-like	P0CW22	1	1	33.5089	75.7825	50.4899	57.0878	96.924	35.696	47.7355	62.2875	128.518	77.8019	131.279	150.182	112.847	22.7657	75.9132	16.7143	21
466	PSAP	Prosaposin	C9JIZ6	7	2	138.651	102.102	178.427	903.075	1364.42	358.071	111.995	1079.18	1080.4	74.031	925.799	803.201	1096.19	1032.59	620.48	934.871	38
467	PTGES3L-AARSD1	Protein PTGES3L-AARSD1	C9J5N1	1	1	2.3836	3.67419	2.37945	249.841	598.568	412.574	0.914124	703.409	354.541	0.993674	589.308	316.772	452.953	662.796	365.569	209	49
468	FAHD2B	Fumarylacetoacetate hydrolase domain-containing protein 2B	Q6P2I3	4	1	0	10.7218	7.64484	65.3342	224.371	123.264	0	99.626	152.021	41.3089	344.119	251.186	27.8608	350.538	175.922	224.454	26
469	CLTA	Clathrin light chain A	P09496	6	1	26.4258	23.0654	41.4239	74.729	100.436	65.2641	38.7036	70.624	45.7428	69.5916	277.688	54.997	59.7162	90.0414	86.0459	82.4083	20
470	EEA1	Early endosome antigen 1	Q15075	24	3	463.659	481.957	505.128	440.999	652.952	362.791	216.88	488.009	367.054	233.478	442.799	453.773	398.347	363.943	350.226	310.184	153
471	OPA1	Dynamin-like 120 kDa protein, mitochondrial	O60313	30	14	2737.01	3018.05	3265.65	2764.23	4371.63	5268.27	2722	5065.45	3457.36	3217.91	2706.22	3412.39	3478.59	3043.84	3587.23	2995.38	104
472	PDE2A	cGMP-dependent 3',5'-cyclic phosphodiesterase	O00408	9	2	100.605	150.973	129.498	94.0872	159.515	233.002	72.3369	150.737	78.9557	85.5702	46.5281	145.072	87.1597	61.6139	103.155	69.1539	72
473	EPN1	Epsin-1	Q9Y6I3	5	3	400.374	338.722	607.999	439.444	821.432	612.829	214.878	689.186	461.611	467.557	707.218	758.66	1001.6	889.712	773.801	600.61	40
474	NXN	Nucleoredoxin	Q6DKJ4	1	1	0.161466	0.180616	0.0703246	5.69394	5.16245	3.35342	0	30.8814	39.815	1.94811	68.8393	31.9744	0	61.9049	7.70563	7.11871	30
475	HIBCH	3-hydroxyisobutyryl-CoA hydrolase, mitochondrial	Q6NVY1	10	4	1127.54	1121.23	1321.01	747.513	1273.77	1080.41	745.817	1332.91	1492.39	1176.91	1259.17	1469.59	1554.55	1477.95	1348.78	905.972	44
476	HIP1R	Huntingtin-interacting protein 1-related protein	O75146	10	1	0	13.8874	6.23026	27.3979	16.9766	45.7642	6.30908	22.2021	41.0469	12.5879	83.2076	8.98298	62.7508	13.632	71.1432	25.8821	116
477	NQO2	Ribosyldihydronicotinamide dehydrogenase [quinone]	P16083	3	1	106.251	0	5.63055	215.032	186.476	114.164	32.4924	252.251	143.454	32.5768	271.363	259.543	23.6865	247.842	69.1062	179.556	19
478	SDCBP	Syndecan binding protein (Syntenin), isoform CRA_a	G5EA09	4	2	245.034	234.147	222.323	108.451	120.297	244.075	252.356	183.066	177.687	161.035	125.366	104.765	46.2456	142.398	131.024	63.9044	32
479	ATP6V0C	V-type proton ATPase 16 kDa proteolipid subunit	P27449	4	1	1119.17	1767.29	1659.48	1387.55	1717.01	2939.56	759.166	2429.97	1247.37	1275.71	1156.94	1841.09	1356.68	1114.12	1113.52	879.662	9
480	DCLK1	Serine/threonine-protein kinase DCLK1	O15075	16	8	1906.5	1755.4	1938.31	1590.14	1128.35	1604.9	1496.46	1934.55	1575.5	1003.05	1349.23	774.917	1444.68	1266.34	1215.56	803.232	74
481	DCXR	L-xylulose reductase	Q7Z4W1	13	6	570.387	507.761	694.091	1154.07	1638.88	533.645	683.047	1761.19	1511.25	674.569	1453.63	1531.95	1024.92	1555.54	846.399	1244.91	24
482	KIAA1045	Protein KIAA1045	Q9UPV7	7	2	90.8961	129.225	102.429	112.92	124.019	312.856	114.513	205.843	101.141	143.38	58.8697	164.875	83.9435	85.5728	70.3181	83.783	32
483	OTUB1	Ubiquitin thioesterase OTUB1	Q96FW1	14	8	1935.78	2979.2	2888.48	2707.13	5355.7	4553.65	1499.66	4100.45	3644.31	4108.96	3538.46	5886.52	4707.01	4402.93	4742.76	3352.32	29
484	PAICS	Multifunctional protein ADE2	P22234	19	8	5403.54	6989.91	6979	5310.36	5943.28	4182.44	3721.19	7770.51	7536.12	5007.84	7870.55	8790.98	8023.55	6175.19	4933.15	5942.82	38
485	PSMD6	26S proteasome non-ATPase regulatory subunit 6	Q15008	10	4	1216.58	758.943	1009.07	762.817	1021.02	942.591	738.279	1384.26	845.524	888.731	648.784	1262.73	761.227	597.683	808.105	499.76	47
486	NDUFS8	NADH dehydrogenase [ubiquinone] iron-sulfur protein 8, mitochondrial	O00217	7	2	288.826	329.304	343.654	317.774	536.107	431.73	166.601	549.121	322.867	70.7223	126.949	263.005	495.238	390.711	179.739	184.87	24
487	RAB12	Ras-related protein Rab-12	Q6IQ22	6	1	145.573	207.189	173.374	181.704	191.398	234.005	134.08	292.005	91.2428	148.375	150.017	163.461	126.86	193.249	188.543	123.609	27
488	RAB14	Ras-related protein Rab-14	P61106	18	9	5759.38	7391.73	7025.09	6315.63	11130.7	6546.75	5771.92	9230.15	7080.39	5481.59	5548.57	7785.39	6617.99	6777.33	7090.15	5737.72	20
489	EHD3	EH domain-containing protein 3	A0A0C4DH83	16	2	858.117	1144.75	1061.22	515.854	859.28	1775.86	662.92	1124.79	563.787	940.689	745.567	677.756	420.803	701.651	449.758	622.265	54
490	MDH2	Malate dehydrogenase, mitochondrial	P40926	39	14	35390.8	52128.8	44622.4	40108.1	69565.5	71574.9	32544.9	69228.4	46203	40896.8	32619.8	51063.9	48877	42099.4	48767.2	37877	33
491	AKR1B1	Aldose reductase	P15121	24	16	9892.09	11212.9	12853.6	10209	17533.5	8587.42	8259.19	15906.6	13789.4	12005.3	15337	16602.4	16744.9	14951	14499.9	13397.6	32
492	MYH11	Isoform 4 of Myosin-11	P35749-4	29	2	734.173	1244.75	1338.22	1010.41	665.899	401.324	251.383	698.575	797.14	440.162	599.521	541.047	955.631	1623.54	620.115	1702.98	245
493	SPR	Sepiapterin reductase	P35270	9	4	878.432	943.195	955.692	812.265	1251.72	1221.83	613.59	1429.87	1110.68	837.257	1603.91	1220.36	1439.67	1605.05	1229.75	1088.28	31
494	HINT2	Histidine triad nucleotide-binding protein 2, mitochondrial	Q9BX68	5	2	948.82	1011.89	823.271	889.925	1527.31	895.799	777.653	1501.48	842.646	714.086	875.209	933.574	1321.67	1029.68	893.482	745.375	15
495	PPOX	Protoporphyrinogen oxidase	P50336	5	1	73.2585	99.1639	126.012	0	0	0	163.207	0	0	26.3646	1.02607	6.34608	0	3.21232	4.73874	0	28
496	NADK2	NAD kinase 2, mitochondrial	Q4G0N4	11	2	71.0216	220.956	169.776	181.049	226.889	259.734	63.3075	226.774	353.084	211.9	309.848	256.884	299.806	291.897	250.337	174.226	50
497	WDR47	WD repeat-containing protein 47	A0A0A0MRE6	5	1	24.4024	19.0863	44.1303	32.2484	30.5004	45.8328	32.2867	62.1434	43.4168	48.8354	46.5787	49.5597	44.4154	53.8262	60.7438	70.9596	73
498	NIPSNAP3A	Protein NipSnap homolog 3A	Q9UFN0	10	8	3126.79	3676.31	3161.82	3531.31	4846.54	4439.53	2793.38	4436.51	4415.18	3252.15	4453.34	4500.08	4724.55	3441.75	4320.48	3585.18	23
499	ATP6V1F	Isoform 2 of V-type proton ATPase subunit F	Q16864-2	1	1	0.776055	0.280884	1.31184	0	0	0	0.0622758	0	0	1.32162	0	0	37.0017	0	63.0993	1.04585	16
500	PGP	Phosphoglycolate phosphatase	A6NDG6	9	2	624.535	678.856	581.985	456.213	794.516	696.795	535.69	809.427	690.049	536.707	544.352	742.988	634.035	364.5	632.855	364.284	31
501	DPP6	Dipeptidyl aminopeptidase-like protein 6	E9PF59	11	3	600.845	791.616	620.228	765.457	959.341	938.995	476.295	1295.4	745.792	479.07	646.083	938.57	818.115	914.309	886.328	710.702	72
502	PPP1R7	Protein phosphatase 1 regulatory subunit 7	Q15435	20	9	3371.85	4494.33	4301.83	3680.18	5314.52	4743.42	2910.41	5259.11	4667.04	3750.74	4101.12	4657.91	4232.63	4530.4	4072.18	3696.96	36
503	CD44	Isoform 11 of CD44 antigen	P16070-11	10	7	11349.7	8665.02	10287.7	8480.49	5946.66	7652.21	5554.5	6924.16	6189.7	5113.09	7995.92	7301.74	5898.01	7829.98	4721.64	6532.22	45
504	PTPRA	Receptor-type tyrosine-protein phosphatase alpha	P18433	7	3	6797.59	7630.01	7312.64	5449.68	2443.26	2168.01	2759.98	4075.13	3470.34	1893.08	4948.05	2659.44	4192.8	7724.66	3105.4	8783.65	66
505	NUDT3	Diphosphoinositol polyphosphate phosphohydrolase 1	O95989	1	1	777.782	603.997	813.256	1088.03	972.187	882.149	895.287	1249	806.32	643.176	556.29	941.802	939.093	1003.26	806.16	712.392	21
506	ARL3	ADP-ribosylation factor-like protein 3	P36405	10	6	3958.1	5575.25	6421.9	4977.01	9580.01	5347.97	4509.05	7549.75	7598.43	5635.37	7871.63	6791.22	7639.08	6393.45	6131.25	5004.74	20
507	H2BFS	Histone H2B type F-S	P57053	12	4	1922.98	2584.25	3045.99	2949.02	4980.3	2465.94	1960.93	3945.49	3815.87	2968.57	2307.94	4348.34	6352.97	4542.22	3458.23	3605.83	15
508	BCS1L	Mitochondrial chaperone BCS1	Q9Y276	2	2	547.559	548.515	514.938	309.536	600.991	155.845	92.068	380.644	372.906	260.842	518.778	395.368	439.913	497.636	532.805	509.291	32
509	SLC6A17	Sodium-dependent neutral amino acid transporter SLC6A17	Q9H1V8	7	4	391.369	710.533	707.068	566.195	860.361	1391.83	492.094	728.737	378.632	526.129	457.018	578.039	518.336	500.778	579.028	546.872	49
510	PSMA2	Proteasome subunit alpha type-2	P25787	8	4	1518.78	1450.71	1559.58	1194.44	2236.13	1285.33	1290.87	2116.41	1524.03	1064.8	1302.16	1473.36	1716.83	1394.23	1086.05	1016.7	20
511	SF3B2	Splicing factor 3B subunit 2	E9PPJ0	13	2	244.229	331.674	390.751	529.255	905.104	640.39	239.728	793.944	697.037	323.236	746.535	658.904	454.698	810.478	392.414	680.804	23
512	INPP4A	Type I inositol 3,4-bisphosphate 4-phosphatase	Q96PE3	5	3	974.203	912.194	828.654	743.5	208.084	823.91	913.3	864.521	859.076	644.64	154.454	440.985	412.04	82.9929	333.778	156.058	85
513	ETFA	Electron transfer flavoprotein subunit alpha, mitochondrial	P13804	20	12	4613.27	5542.92	5837.29	5054.3	7433.34	6086.21	3582.53	8495.53	6233.68	4936.54	6402.71	5052.47	6487.08	5551.45	5354.46	4367.26	35
514	MOB1B	MOB kinase activator 1B	Q7L9L4	3	1	97.2199	32.9536	79.6721	36.1033	4.56263	37.9254	8.24411	25.0759	85.499	59.6313	192.957	31.9453	102.64	73.8936	24.6387	71.3931	15
515	GPX4	Phospholipid hydroperoxide glutathione peroxidase, mitochondrial	P36969	9	4	588.997	1023.02	756.557	739.48	1336.62	1072.22	543.329	1060.63	1152.56	971.238	1087.17	1195.74	1251.28	867.418	1246.14	948.122	26
516	PTRHD1	Putative peptidyl-tRNA hydrolase PTRHD1	Q6GMV3	7	4	363.419	232.719	286.072	653.114	905.252	356.509	282.727	1200.16	725.742	357.136	1008.99	1029.99	814.511	958.557	334.478	672.801	13
517	ECHDC1	Ethylmalonyl-CoA decarboxylase	Q9NTX5	15	3	1396.06	1827.53	1864.18	1356.82	2216	1776.11	1014.58	1958.58	2037.26	1509.14	2223.92	2109.61	2317.25	2165.56	2072.98	1450.14	35
518	TCP1	T-complex protein 1 subunit alpha	P17987	32	12	5584.38	6883.96	6886.91	4930.92	9177.12	7749.57	4532.38	9138.52	7016.28	5466.98	6665.32	7014.05	7369.04	6134.43	6591.54	4827.33	61
519	UBA5	Ubiquitin-like modifier-activating enzyme 5	E7EQ61	2	1	149.71	284.795	216.987	151.708	337.375	180.481	103.265	230.269	181.31	248.063	308.696	396.058	323.665	409.086	329.334	235.515	35
520	RTN4	Reticulon-4	Q9NQC3	32	16	7957.39	10967.7	11390.4	7920.7	14906.4	12567.8	6624.89	14385.7	9307.77	8815.12	8299.75	13208.6	9388.04	7871.37	10397.8	7237.26	66
521	TUBB4B	Tubulin beta-4B chain	P68371	277	3	258.14	349.289	330.361	355.164	632.112	441.833	233.728	500.273	372.321	658.215	406.441	576.843	595.014	442.178	674.644	500.309	32
522	TSTA3	GDP-L-fucose synthase	Q13630	7	3	462.758	473.641	802.737	289.436	955.52	1450.97	836.067	1907.5	971.97	1463.45	1504.97	1553.22	1285.91	1695.74	1833.4	1051.43	26
523	ALDH6A1	Methylmalonate-semialdehyde dehydrogenase [acylating], mitochondrial	Q02252	40	20	22674.3	23628.6	25801.2	25194.8	33722.4	24056	19069.8	37136.6	25355.7	26083.4	27208.1	32396.9	24806.6	23206.4	28053.3	22506.1	43
524	CNBP	Cellular nucleic acid-binding protein	P62633	1	1	12.5429	3.74185	27.3995	17.8182	203.789	3.27438	8.59232	32.5527	25.4346	59.5265	62.3234	115.371	95.2393	116.244	162.477	44.8177	26
525	PITHD1	PITH domain-containing protein 1	Q9GZP4	8	3	814.552	1146.69	945.461	733.257	1394.4	1434.8	463.082	1225.61	1316.49	1343.7	1348.92	1708.19	1364.5	1075.75	1302.91	979.525	26
526	BCAP31	Isoform 2 of B-cell receptor-associated protein 31	P51572-2	7	2	579.347	444.138	590.207	386.974	270.187	413.391	367.972	714.515	314.781	272.455	178.481	464.05	359.831	302.817	299.732	302.203	24
527	CAMKK2	Calcium/calmodulin-dependent protein kinase kinase 2	F5GZ00	2	1	62.9993	104.13	100.915	72.6833	148.477	147.486	60.4173	161.893	93.1619	81.3088	80.8327	132.314	90.7501	42.7931	104.776	54.0927	32
528	GSN	Gelsolin	A0A0A0MT01	72	42	41853.3	41057.3	41470.7	43277.3	66036.8	34942.4	27733.6	59658.2	52153	38327.9	77393.6	68887.6	66246.6	64826.5	52231	53072.5	59
529	PMPCB	Mitochondrial-processing peptidase subunit beta	G3V0E4	7	1	175.411	190.823	169.687	110.556	109.134	200.637	65.6363	147.46	220.889	168.008	206.733	202.924	94.9483	133.76	139.112	186.603	37
530	GNL1	Guanine nucleotide-binding protein-like 1	P36915	12	4	230.868	402.541	286.139	240.166	219.996	391.19	111.988	332.581	251.041	91.5929	78.9586	223.688	293.097	228.672	313.582	302.305	49
531	PRKAR2A	cAMP-dependent protein kinase type II-alpha regulatory subunit	P13861	21	8	1548.85	2290.81	2357.56	1724.26	3545.68	2179.47	1598.06	3288.82	2461.99	2551.35	2745.37	3425.57	3085.73	2876.05	2830.48	2014.11	45
532	L2HGDH	L-2-hydroxyglutarate dehydrogenase, mitochondrial	Q9H9P8	1	1	79.4112	131.466	167.604	64.3917	90.4038	274.693	33.7689	91.9651	84.4339	28.6111	19.5201	53.4956	137.755	101.897	67.2867	79.6266	45
533	DBT	Lipoamide acyltransferase component of branched-chain alpha-keto acid dehydrogenase complex, mitochondrial	P11182	8	2	173.668	209.387	204.923	189.735	479.128	378.083	250.339	433.377	315.526	275.309	279.412	220.637	379.059	288.005	309.394	142.717	49
534	MDH1	Malate dehydrogenase, cytoplasmic	P40925	44	23	31785.8	44280.5	41960	36976.6	53435.6	51570.7	29687.7	57191	46486.7	38648.3	41598.2	49528.2	52230.7	44496.9	51626.1	42187.7	35
535	MATR3	Matrin-3	A8MXP9	26	17	3983.57	6072.96	6524.96	5112.69	9235.84	3747.13	2857.06	7790.13	6641.59	6453.02	7506.96	9145.3	9191.58	7021.7	10173.9	6402.12	65
536	SLC3A2	4F2 cell-surface antigen heavy chain	J3KPF3	25	14	10224.3	12618.4	10518.3	10270.2	12242.4	9822.96	6852.38	12709.8	13209.6	8999.71	13500.7	16081.4	14649.7	12119.6	12661.6	12273.7	51
537	APOD	Apolipoprotein D (Fragment)	C9JF17	9	4	1816.94	963.332	1738.58	1710.63	2067.25	1918.09	1228.92	1916.28	911.529	1157.84	720.565	1229.74	1792.38	1085.45	1606.57	2051.37	16
538	GNAO1	Guanine nucleotide-binding protein G(o) subunit alpha	P09471	67	14	5356.54	8288.27	8190.55	4903.49	13421	11953.2	4673.5	11357.4	7265.72	8674.02	7698.19	9509.52	4474.2	7392.08	4605.46	6204.45	35
539	CAMK2D	Isoform Delta 3 of Calcium/calmodulin-dependent protein kinase type II subunit delta	Q13557-3	32	2	1427.62	1515.51	1361.11	1001.16	2492.82	2318.94	1614.65	2370.49	1313.54	910.996	309.096	1501.39	988.337	868.587	1498.62	289.078	46
540	4	Uncharacterized protein (Fragment)	L7N2F9	14	7	5222.2	10200.4	10927.7	10644.8	20344.6	17757.9	5951.73	19329.8	11341.6	11907.1	11855.3	20249.4	12938.6	13829.1	13728.8	9494.12	13
541	PITPNB	Isoform 3 of Phosphatidylinositol transfer protein beta isoform	P48739-3	5	1	72.8616	75.2078	83.2982	82.9103	97.5641	81.4514	103.565	107.148	107.867	122.85	115.687	123.497	109.87	121.428	155.236	141.554	30
542	GBAS	Protein NipSnap homolog 2	O75323	12	5	1610.45	2207.54	2441.9	2261.32	3478.47	2170.91	1406.17	3342.64	2521.91	2606.22	2391.15	3030.84	3260.03	3029.48	3158.17	2205.77	31
543	L1CAM	Neural cell adhesion molecule L1	P32004	19	8	779.022	1055.91	1204.57	757.101	2955.78	3058.62	1037.95	3410.78	1399.02	1146.75	824.833	1350.47	1230.53	1209.22	1554.18	1203.95	106
544	CAPZA2	F-actin-capping protein subunit alpha-2	P47755	15	6	4912.22	6271.54	6065.91	5441.63	9034.92	6054.97	5570.48	8606.6	6616.57	4549.43	6290.01	7437.35	8002.49	6403.56	6356.58	5268.74	30
545	VPS35	Vacuolar protein sorting-associated protein 35	Q96QK1	36	11	11305.8	10435.7	12885.5	3524.86	5733.01	6563.48	10960	5602.45	4838.39	9993.99	4762.47	4641.07	6336.75	3958.59	4567.63	3516.3	72
546	VDAC3	Isoform 2 of Voltage-dependent anion-selective channel protein 3	Q9Y277-2	22	10	6624.75	8318.82	7465.68	6762.16	12842.4	12073.5	5522.45	11429.6	7731.21	7797.39	6882.32	7827.16	8146.09	8308.4	8783.78	6234.91	28
547	MPP6	MAGUK p55 subfamily member 6	Q9NZW5	15	1	46.5646	34.8932	24.5845	29.3176	0	67.8796	0	0	18.6041	21.3974	47.636	53.6526	33.6738	0	0	0	55
548	VPS4B	Vacuolar protein sorting-associated protein 4B	O75351	8	1	97.6784	152.823	200.407	152.731	61.9378	145.703	79.9808	157.916	242.811	151.274	213.37	227.344	252.651	224.919	214.413	126.106	44
549	ASPA	Aspartoacylase	P45381	6	1	140.411	47.1916	61.5103	130.242	42.0591	15.1429	31.3436	127.528	182.819	95.5908	229.643	122.829	213.569	306.701	131.115	108.272	23
550	KCTD16	BTB/POZ domain-containing protein KCTD16	Q68DU8	3	1	127.393	242.917	270.255	163.853	287.521	443.822	176.684	353.011	240.741	145.957	139.011	151.592	264.361	242.064	199.012	187.258	50
551	CRP	C-reactive protein	P02741	2	1	29.7184	0	7.10159	37.2855	0	0	0	79.5302	651.452	18.6824	13.1844	74.9375	452.908	89.782	52.3753	51.0998	10
552	NACA	Nascent polypeptide-associated complex subunit alpha, muscle-specific form	E9PAV3	7	2	696.732	800.034	1053.21	800.708	1461.98	722.819	752.052	1281.43	1044.57	573.889	993.673	1300.4	1689.9	1492.34	1152.81	1059.37	82
553	NDUFV2	NADH dehydrogenase [ubiquinone] flavoprotein 2, mitochondrial	P19404	7	2	1018	1763.06	1632.05	1578.53	1841.21	1639.15	583.062	2049.14	1132.11	874.538	825.181	1219.94	1432.59	1588.35	1478.3	1195.91	20
554	NECAB2	N-terminal EF-hand calcium-binding protein 2	Q7Z6G3	4	2	125.765	31.7687	21.8219	61.9832	27.8844	422.231	0	120.466	1.6891	102.855	0.332856	0	2.18661	0.243848	1.5019	0.320129	40
555	LHPP	Phospholysine phosphohistidine inorganic pyrophosphate phosphatase	Q9H008	14	7	5777.9	6579.75	7224.96	4805.88	5392.4	3793.31	3951.58	6671.17	5838.94	5618.16	8917.95	8353.99	4958.14	8202.23	5040.25	5170.31	23
556	PDCD6IP	Isoform 2 of Programmed cell death 6-interacting protein	Q8WUM4-2	31	12	2702.86	3494.04	3917.04	3128.27	5830.83	3857.14	2328.98	4883.27	4113.96	2513.99	3293.85	4027.49	4564.82	3071.35	2959.5	2448.46	81
557	RHOB	Rho-related GTP-binding protein RhoB	P62745	13	2	597.893	945.694	644.934	945.643	1547.36	1351.39	422.461	1376.08	828.413	644.945	568.169	1157.01	529.849	638.212	754.189	740.955	20
558	LOC102724023	Protein LOC102724023	A0A0B4J2D5	9	6	3996.53	5560.46	5018.97	4500.46	7967.42	6198.35	3503.04	6782.49	4849.29	4845.88	4393.18	5734.39	5405.53	4548	5578.56	3116.14	30
559	AIMP2	Aminoacyl tRNA synthase complex-interacting multifunctional protein 2	F8W950	2	1	89.8296	58.6371	59.1448	29.6578	44.5709	0	68.9109	44.252	184.283	80.2634	201.151	130.828	234.187	130.315	211.967	244.074	26
560	NME1	Nucleoside diphosphate kinase A	P15531	9	1	5800.5	7114.13	7514.86	6018.3	12417.8	7433.57	5400.31	10917.7	8214.22	6312.74	8621.92	9556.55	10293.9	8703.27	8806.25	7492.3	16
561	NTPCR	Cancer-related nucleoside-triphosphatase	Q9BSD7	4	1	0	0	0	35.1191	116.397	0	0	59.9336	67.9514	7.63254	50.3586	84.1925	4.81618	80.78	0.573633	25.1648	17
562	CSNK2B	Casein kinase II subunit beta	Q5SRQ6	4	1	70.7628	47.0526	80.7166	48.832	72.2985	57.6989	90.1179	95.8976	42.4939	47.7909	53.9488	27.9624	72.4216	79.3563	94.6836	107.36	9
563	TWF1	Isoform 4 of Twinfilin-1	Q12792-4	2	1	171.777	196.785	216.813	146.87	403.608	238.188	80.4554	373.967	261.258	118.758	320.026	196.02	444.494	370.956	387.483	297.988	37
564	MTAP	S-methyl-5'-thioadenosine phosphorylase	Q13126	6	3	747.648	980.118	937.242	784.075	841.619	772.431	588.539	1093.79	1122.58	789.38	1484.1	1319.52	1510.12	1424.03	997.79	665.371	31
565	PYGB	Glycogen phosphorylase, brain form	P11216	82	34	34884.7	42064	39175.8	26375.8	40261.3	43828.7	23667.6	46424.9	43173.6	37245.2	53442	46123.2	39332.2	42276.1	37179.3	38966.4	90
566	GLO1	Lactoylglutathione lyase	Q04760	23	13	6981.32	10107.9	9488.96	9253.92	13993.5	6659.97	5896.5	13700.8	11959.3	7270.71	13588.3	13495.1	13779.4	15576.9	12491.7	10844.4	21
567	LAMTOR2	Ragulator complex protein LAMTOR2	Q9Y2Q5	2	1	59.1039	85.3582	108.736	83.5377	114.135	75.7924	102.441	117.368	91.2969	42.3465	75.152	82.6323	101.636	72.6151	57.3882	61.8125	11
568	DMXL2	DmX-like protein 2	Q8TDJ6	16	3	2031.02	2225.98	1733.64	1208.15	102.74	461.597	1001.27	602.187	960.896	756.844	1331.05	618.763	2156.29	3622.28	1004.35	1953.01	219
569	SFXN1	Sideroflexin-1	Q9H9B4	20	5	1103.91	1884.07	2165.65	1660.59	3759.43	2969.46	1204.42	3176.54	2388.46	2357.18	2346.48	3049.58	3448.37	2448.01	3881.54	1988.12	28
570	SEPHS1	Selenide, water dikinase 1	P49903	1	1	42.9474	74.5419	54.5786	64.0494	0	5.44938	34.7242	18.173	22.5375	36.5458	0	0	0	0	1.42522	3.78586	34
571	PIR	Pirin	O00625	3	1	199.88	271.954	306.508	238.199	268.676	224.952	193.681	366.428	210.967	157.311	468.512	269.951	46.465	316.666	30.5111	173.711	29
572	UBC	Polyubiquitin-C	Q96C32	22	1	17905.6	14643.3	21366.4	16900.8	30970.4	20847.4	17844	29337	22364.7	16025.3	24078.9	21619.8	25002.5	21391.2	16746.6	14559.6	30
573	DYNC1I2	Isoform 2C of Cytoplasmic dynein 1 intermediate chain 2	Q13409-3	11	4	2203.47	3869.05	2459.81	832.296	855.222	4745.27	546.748	2588.11	1387.51	7259.36	9797.76	7107.08	11370.7	21827.7	10479.6	1315.33	50
574	S100A13	Protein S100-A13	Q99584	8	3	2511.25	2896.5	2812.13	2514.61	2112.78	1690.73	1997.88	2480.68	1789.3	1250.53	1584.74	2372.65	2119.77	2081.46	2688.19	2500.8	10
575	NAE1	NEDD8-activating enzyme E1 regulatory subunit	Q13564	10	3	258.651	432.589	329.145	314.272	486.651	453.384	198.62	553.988	510.904	396.704	707.279	534.644	365.419	630.225	279.989	310.738	52
576	ARPC1B	Actin-related protein 2/3 complex subunit 1B	O15143	5	2	1123.02	1439.1	1511.59	906.387	1110.77	1136.2	1017.38	1493.42	1256.94	861.759	694.308	910.921	1327.72	1250.28	969.865	852.381	41
577	EZR	Ezrin	E7EQR4	55	21	21194.3	26480.6	23904.2	17219.7	19571.7	12891.7	14999.3	21103.1	23814.2	16266.4	31189.5	24008.7	25695.2	25808.5	18202	20205.7	76
578	PRKAG2	5'-AMP-activated protein kinase subunit gamma-2	E9PGP6	3	1	185.73	82.451	103.282	81.1417	6.74732	108.703	37.9983	111.057	87.8483	49.2545	87.0979	18.8248	21.3828	16.5809	3.90643	32.4874	43
579	SRP14	Signal recognition particle 14 kDa protein	H0YLA2	2	2	184.31	208.776	325.06	167.876	168.363	247.003	143.145	190.77	229.939	233.056	299.924	307.124	192.887	117.047	248.649	169.556	13
580	CSE1L	Exportin-2	P55060	14	4	299.645	458.089	376.485	202.587	698.087	395.773	220.261	598.92	541.892	352.088	788.31	774.758	484.409	1033.24	899.322	491.012	29
581	LARS	Leucine--tRNA ligase, cytoplasmic	Q9P2J5	10	3	1193.2	1034.89	1442.23	972.097	1046.67	1056.58	1296.06	1118.2	938.431	795.215	817.353	931.084	780.07	905.318	883.198	849.354	111
582	SNCG	Gamma-synuclein	O76070	7	3	1687.31	1757.36	2446.99	2455.39	3521.62	5372.02	1367.79	4266.1	1757.63	2669.93	1193.81	3058.54	1859.77	1462.94	2246.47	1634.58	6
583	CCT8	T-complex protein 1 subunit theta	P50990	37	17	8691.94	10794.8	11446.6	8878.08	14451	12257.3	8657.35	13206.4	11387	9573.92	11150.8	11216.6	12667.5	10543.7	10996.2	9002.73	45
584	HRSP12	Ribonuclease UK114	P52758	17	9	5733.25	8234.68	9523.86	6331.08	9952.76	7431.38	5853.32	11490.7	9795.67	6979.08	9046.17	9945.34	10677.4	9813.03	9322.37	8837.73	14
585	NDUFA13	NADH dehydrogenase [ubiquinone] 1 alpha subcomplex subunit 13	Q9P0J0	9	2	777.188	1203.36	1166.65	1001.22	1213.46	1556.08	793.232	1592.11	1145.42	883.737	865.362	1014.15	1181.34	1014.79	1220.26	812.884	12
586	CD81	Tetraspanin (Fragment)	H0YDL9	11	7	17965	17479.8	17032	12944.4	17782.1	13199.5	7380.26	15676.2	16811.1	10657	18699.3	16512.2	16465.3	16890.4	11085.8	12364.3	17
587	DNPEP	Aspartyl aminopeptidase	E7ETB3	9	3	573.215	568.095	505.618	414.004	633.919	221.731	211.094	645.605	789.162	339.239	1081.51	651.878	708.682	987.211	605.644	725.649	39
588	SAR1A	GTP-binding protein SAR1a	Q9NR31	5	2	208.484	522.124	473.127	547.245	1026.33	504.032	219.305	569.195	542.357	487.57	472.132	764.569	768.863	829.676	693.737	707.143	17
589	GUK1	Guanylate kinase (Fragment)	B1ANH2	8	5	383.694	595.301	621.096	519.372	664.536	514.354	296.259	868.228	639.803	574.53	678.186	811.639	649.408	724.717	673.282	599.686	21
590	ACO2	Aconitate hydratase, mitochondrial	Q99798	65	31	35835.1	52349	47871.1	43359.7	54844.2	64317.6	33789.4	67764.8	50344.9	44127.2	44261.6	50317.7	56145.4	42681.8	49094.4	37571.5	70
591	FHL1	Isoform 5 of Four and a half LIM domains protein 1	Q13642-5	14	11	11521.1	13852.1	8530.19	6220.78	9665.35	10998.1	4736.29	8475.22	13443.2	8934.96	18408.8	11734.3	9664.2	10111.5	8036.61	12532	42
592	TBCB	Tubulin-folding cofactor B	Q99426	9	4	1282.42	1948.02	2226.61	1917.75	2846.28	1804.49	1406.74	2956.67	2429.84	1553.59	2035.63	2937.5	3688.28	2831.86	2190.11	2128.01	26
593	DAGLA	Sn1-specific diacylglycerol lipase alpha	Q9Y4D2	4	1	148.138	150.224	217.397	197.98	371.018	106.279	116.739	359.629	277.806	157.01	238.522	280.586	245.066	395.122	429.616	391.357	67
594	WDR7	WD repeat-containing protein 7	Q9Y4E6	6	2	214.361	276.05	283.466	175.328	356.49	309.814	219.725	229.232	242.195	195.667	231.873	221.816	390.148	400.293	349.207	247.446	108
595	BCAT1	Branched-chain-amino-acid aminotransferase, cytosolic	P54687	6	1	295.198	471.867	463.038	191.993	404.049	258.661	203.533	459.807	370.659	319.811	380.047	501.168	376.227	358.046	492.159	341.474	30
596	CNTNAP2	Contactin-associated protein-like 2	Q9UHC6	4	1	8196.06	8724.01	8124.08	6857.12	4691.29	4480.79	3887.76	5552.03	7073.68	5524.72	9633.77	6998.74	5658.48	7301.6	4008.17	7288.3	100
597	DYNC1I1	Cytoplasmic dynein 1 intermediate chain 1	O14576	5	2	209.697	299.539	328.014	277.847	606.766	657	247.338	758.061	342.043	433.057	286.266	493.43	539.84	374.585	527.759	327.003	51
598	RABGGTA	Geranylgeranyl transferase type-2 subunit alpha	Q92696	13	3	1778.01	2381.52	2754.77	1872.94	2803.95	2553.42	1462.35	2819.57	2259.39	2211.78	2937.9	2964.39	2860.75	3017.17	2901.25	2412.32	51
599	MAP6	Microtubule-associated protein 6	Q96JE9	30	19	3562.81	4633.52	6822.6	4271.35	14088.4	6550.1	5273.75	10917.6	6067.02	4570.54	5673.6	7326.89	7161.15	7200.65	7705.05	5456.72	57
600	SLC25A6	ADP/ATP translocase 3	P12236	34	1	718.717	136.52	161.002	146.66	543.333	84.3292	243.353	154.324	77.9247	49.0662	31.1916	52.9851	102.645	198.44	117.489	973.948	38
601	TOMM22	Mitochondrial import receptor subunit TOM22 homolog	Q9NS69	1	1	217.058	275.802	166.989	56.7421	523.302	84.0758	224.6	64.346	61.0245	64.4686	102.633	180.448	347.424	368.213	322.764	314.244	12
602	ATP6V1G1	V-type proton ATPase subunit G 1	O75348	4	1	0	10.7653	34.9114	0	130.409	104.1	99.9469	34.1692	0	49.2297	19.4546	0	0	0	0	0	20
603	RAB1B	Ras-related protein Rab-1B	Q9H0U4	22	1	19.1088	73.5446	20.4299	34.4433	93.2559	65.1508	72.6178	124.547	45.3742	72.0331	137.103	187.621	115.281	159.43	49.6781	59.6537	18
604	SLC9A3R2	Na(+)/H(+) exchange regulatory cofactor NHE-RF2	Q15599	3	2	346.115	1319.45	306.729	252.873	259.502	382.01	75.3031	151.9	144.535	269.943	280.104	136.176	90.9504	175.739	263.436	167.378	32
605	TTC37	Tetratricopeptide repeat protein 37	Q6PGP7	4	1	66.1787	82.0345	69.3923	32.4425	40.8858	47.0126	35.869	84.4901	41.1247	24.2968	78.5536	21.9763	55.0717	64.1014	79.9452	58.6143	138
606	SPG20	Spartin	Q8N0X7	9	5	2776.57	2478.47	3140.97	612.717	1200.86	2736.06	2973.22	1023.78	721.81	1901.28	950.018	704.764	939.427	900.512	936.006	910.845	60
607	GSTP1	Glutathione S-transferase P	P09211	42	30	34509.6	48915.4	43422.2	39395.9	52277.1	34009.2	27892.8	51369.6	51019.4	33137.7	70035.7	61646.4	60270.4	61133.4	46384.6	44250.4	20
608	SACM1L	Phosphatidylinositide phosphatase SAC1	Q9NTJ5	3	1	95.4333	30.1583	103.954	55.0637	5.46783	219.784	0	74.0908	90.1558	36.528	0	40.4834	0	0	7.84485	0	44
609	PACSIN1	Protein kinase C and casein kinase substrate in neurons protein 1	Q9BY11	28	17	6818	10774	8390.68	8675.3	12836.9	20265.1	5422.98	14179.1	6145.04	8216.27	4753.98	10312.7	7920.59	6489.66	9386.41	6183.65	34
610	KRT1	Keratin, type II cytoskeletal 1	P04264	85	26	17231.2	27850.8	28479.2	23687.4	32012.8	20010.1	14960.7	27027.5	64429	20834.8	39630.8	39573.1	55465.4	27525.2	24366.9	28407.9	56
611	MUT	Methylmalonyl-CoA mutase, mitochondrial	P22033	10	4	484.341	447.444	344.24	1632.62	1969.49	1302.92	276.503	1960.33	1745.43	196.459	1528.7	1441.05	1738.56	1778.62	1469.24	1394.3	75
612	PALM	Paralemmin-1	O75781	22	8	3241.86	4009.65	4510.92	8839.7	15288.8	5589.45	2927.29	12453.4	10095.4	2801.85	11043	10400.1	10689.5	9722.49	7342.27	7851.55	38
613	CAMK1D	Calcium/calmodulin-dependent protein kinase type 1D	Q8IU85	12	4	1479.43	1793.6	1319.65	1277.8	1050.81	1225.33	1625.02	1244.45	958.379	1188.44	874.356	900.655	1013.16	957.584	883.4	912.893	28
614	FAM21A	WASH complex subunit FAM21A	F8W7U3	8	2	138.096	168.169	167.899	251.326	250.391	145.605	263.852	228.39	235.854	154.066	261.711	93.3973	370.709	378.733	274.899	283.744	85
615	SEPT4	Septin-4	O43236	4	1	253.086	388.127	305.507	288.847	590.327	483.712	203.163	439.221	242.246	227.382	330.084	391.913	433.863	379.484	426.345	377.806	52
616	ST13	Hsc70-interacting protein	P50502	13	4	2896.59	3724.53	4110.74	3026.79	4721.56	2860.34	2842.55	3613.16	4393.83	3593.36	4717.25	4596.52	4471.77	3560.46	3911.73	3104.63	43
617	SRP68	Signal recognition particle subunit SRP68	Q9UHB9	2	1	128.102	185.522	181.631	96.4067	30.464	89.7907	74.4761	139.741	119.395	66.4309	51.1977	37.3516	125.605	181.919	113.804	93.4495	77
618	LMNB2	Lamin B2, isoform CRA_a	J9JID7	38	7	2227.45	2831.33	3327.68	3150.84	4800.51	2065.97	2087.85	4509.89	3551.41	3381.81	3922.38	4490.81	4397.39	3822.63	4873.02	3464.29	73
619	COL4A1	Collagen alpha-1(IV) chain	P02462	6	5	633.103	1593.24	969.024	1370.47	1466.31	683.421	1014.48	1405.43	1369.38	811.952	1618.38	2698.21	2929.02	1312.49	2297.88	2839.6	131
620	EEF1B2	Elongation factor 1-beta	P24534	6	2	1251	1712.49	1520.12	1219.34	1952.87	1139.18	1138.24	1892.12	1001.43	1058.7	903.368	1699.58	1919.36	1888.99	1675.53	1251.91	19
621	GLOD4	Glyoxalase domain-containing protein 4	F6TLX2	14	5	1513.27	2145.86	2006.82	1747.36	3580.32	1666.66	1606.78	3294.13	1954.13	1115.42	1855.72	2151.09	2173.85	1965.33	2092.14	1668.64	52
622	PCBP2	Isoform 3 of Poly(rC)-binding protein 2	Q15366-3	18	4	6324.16	5415.73	4993.4	4592.5	4128.54	4080.57	6982.54	7005.64	4765.47	2977.69	3394.08	4203.99	4612.74	3453.54	2774.92	3704.66	27
623	TOMM40	Mitochondrial import receptor subunit TOM40 homolog	O96008	7	3	302.77	527.204	432.399	466.783	760.467	621.286	340.18	950.484	675.796	410.603	682.909	940.927	323.862	641.512	646.836	436.371	19
624	NANS	Sialic acid synthase	Q9NR45	6	2	441.408	536.509	569.074	495.024	1074.61	513.659	490.335	904.128	623.451	568.989	546.095	757.664	945.64	738.068	877.804	575.272	37
625	HOOK3	Protein Hook homolog 3	Q86VS8	4	1	69.1584	115.346	140.362	109.073	173.851	101.501	66.6857	146.689	130.106	6.19507	45.3526	13.2385	83.9149	35.1592	6.87112	101.682	80
626	INPP1	Inositol polyphosphate 1-phosphatase	P49441	12	5	690.427	876.546	938.57	656.695	903.06	405.982	326.235	842.934	781.067	354.647	825.249	940.61	962.474	970.78	1010.36	905.982	31
627	WDR37	WD repeat-containing protein 37	Q9Y2I8	8	3	461.129	570.28	630.35	485.631	882.485	896.703	481.102	845.426	557.459	573.597	491.396	742.201	560.888	515.597	718.267	471.65	51
628	IAH1	Isoamyl acetate-hydrolyzing esterase 1 homolog	Q2TAA2	5	4	897.03	1221.48	1243.82	1142.92	1119.02	1139.02	668.816	1536.58	919.576	874.042	1037.9	777.886	1248.1	1233.44	1146.11	851.388	15
629	API5	Apoptosis inhibitor 5	G3V1C3	4	2	84.7858	247.332	363.715	198.867	418.455	245.765	90.0426	339.006	289.188	285.24	368.78	328.849	482.13	343.93	479.325	345.843	51
630	ATP6V0A1	V-type proton ATPase 116 kDa subunit a isoform 1	Q93050	30	15	5261.46	8924.96	7153.12	7156.06	11761	17468.4	4812.84	13910.7	6157.79	7505.3	5445.94	10290.8	6389.67	6308.44	8772.5	5518.99	62
631	WNK1	Isoform 4 of Serine/threonine-protein kinase WNK1	Q9H4A3-5	12	1	150.135	183.742	189.65	143.603	88.6417	290.273	189.459	155.696	172.084	182.206	253.25	209.026	204.28	55.6707	114.071	53.2083	136
632	WDR26	WD repeat-containing protein 26	Q9H7D7	2	1	48.3304	57.8494	59.0468	52.036	9.2428	70.2127	26.0359	67.9945	56.3654	51.1546	48.0235	36.2349	26.2229	16.1916	15.2429	23.0514	45
633	RCN2	Isoform 2 of Reticulocalbin-2	Q14257-2	4	2	243.942	468.527	483.517	429.877	593.476	439.281	222.148	596.34	365.549	299.975	171.438	278.708	586.53	375.845	343.299	262.034	21
634	SNTA1	Alpha-1-syntrophin	Q13424	18	6	4809.66	5742.68	5412.41	4814.8	5326.36	3599.47	3145.87	5745.02	6037.81	3901.51	7327.08	6486.37	6525.95	5706.65	5313.72	4763.8	36
635	WARS	Tryptophan--tRNA ligase, cytoplasmic	P23381	20	12	3770.73	4113.11	5482.2	4554.65	5550.18	3976.81	5961.66	6706.29	5146.4	3805.48	3375.42	4803.26	4465.11	3652.88	3509.68	3714.95	48
636	SRM	Spermidine synthase	P19623	6	5	1040.06	1467.08	1413.51	1468.95	1713.37	1030.8	800.649	1891.97	1517.38	1292.58	1511.1	1983.95	1896.33	1915.96	1633.94	1559.04	17
637	ARRB1	Beta-arrestin-1	P49407	20	14	3373.05	5051.67	5646.84	5293.73	8484.22	3350.03	2814.36	8081.78	6710.31	5253.04	6784.72	8041.89	6667.33	7343.07	8183.74	6353.18	41
638	PACSIN2	Isoform 2 of Protein kinase C and casein kinase substrate in neurons protein 2	Q9UNF0-2	8	1	150.951	212.954	350.955	242.911	627.533	243.006	228.602	427.726	328.26	278.463	261.591	302.599	444.52	377.538	524.222	289.421	37
639	ARPC4	Isoform 3 of Actin-related protein 2/3 complex subunit 4	P59998-3	8	2	2047.91	2488.69	2722.21	2305.92	2903.8	3080.11	1697.16	2993.44	2732.68	1992.99	2509.14	2029.73	3591.88	2893.23	2862.06	2492.61	23
640	HIGD2A	HIG1 domain family member 2A, mitochondrial	Q9BW72	2	1	198.435	317.308	289.765	214.194	305.406	305.706	220.686	387.807	291.811	184.626	202.403	207.066	343.916	235.699	316.477	236.235	11
641	SEPT6	Septin 6, isoform CRA_b	B1AMS2	28	4	842.509	1162.17	1420.82	986.449	2359.6	1543.24	940.754	1950.66	1469.91	1017.65	916.055	1339.74	1370.57	1172.44	1365.59	1064.07	40
642	COPS7A	COP9 signalosome complex subunit 7a	Q9UBW8	6	1	0	0	0	17.0993	6.97473	0	0	13.5381	22.955	0	11.2009	19.3531	144.204	9.77058	4.90271	5.06787	31
643	CCBL2	Isoform 3 of Kynurenine--oxoglutarate transaminase 3	Q6YP21-3	7	2	373.299	381.673	398.039	498.591	785.795	487.291	504.429	734.32	617.412	210.252	272.455	524.14	609.236	327.489	536.121	545.553	46
644	HSPD1	60 kDa heat shock protein, mitochondrial	P10809	77	41	29827.3	34892.7	36966.9	32788.8	51814.5	44908.7	25437.7	50409.4	40960.4	35775.8	47433.5	40271.3	50107.4	41046.1	49928.9	31450.5	54
645	BSN	Protein bassoon	Q9UPA5	16	2	343.059	197.269	319.49	294.693	479.027	399.402	764.456	447.142	312.769	540.81	147.925	624.849	237.683	191.773	219.75	140.476	281
646	FUBP3	Far upstream element-binding protein 3	Q96I24	3	1	38.5152	20.7369	54.4293	44.9032	61.7572	2.89371	14.1769	87.0498	41.3959	42.603	109.183	106.448	121.801	115.371	187.575	88.082	48
647	KPNB1	Importin subunit beta-1	Q14974	38	17	8134.45	9301.86	9624.73	6524.45	11908.4	8300.84	6482.68	10488.3	10617	7909.48	12832.4	10375.6	12071.6	10618.4	11093.2	9235.93	61
648	SF1	Isoform 5 of Splicing factor 1	Q15637-5	3	2	109.127	163.844	244.507	228.432	356.08	168.609	126.044	354.977	135.051	157.33	203.337	235.023	278.117	219.384	266.577	249.455	41
649	CKMT1A	Creatine kinase U-type, mitochondrial	P12532	27	16	8416.76	16027.6	13517.7	12757.4	22760.8	36076.1	10593.4	24111.1	13139.1	13860.8	11994.3	18418.9	17461.6	14699.7	18622	13261.5	45
650	RPS10-NUDT3	Protein RPS10-NUDT3 (Fragment)	S4R435	3	2	356.459	458.984	388.356	259.154	335.323	349.523	324.332	345.253	397.515	343.305	508.982	412.285	547.175	452.741	461.441	424.181	29
651	ATP5A1	ATP synthase subunit alpha, mitochondrial	P25705	88	45	89791	107021	97253.1	87646.6	124595	144556	80818.8	148686	95800	93707.6	84152.5	101821	114236	99007.2	120397	93997	53
652	ELAVL3	ELAV-like protein 3	Q14576	10	2	184.968	208.602	167.908	199.544	262.464	75.2782	89.1759	254.99	261.849	163.163	205.528	217.213	284.832	269.612	383.241	296.261	34
653	SLC16A1	Monocarboxylate transporter 1	P53985	4	2	119.041	178.506	130.769	51.5931	89.7018	47.3561	45.3467	88.9438	91.5468	89.0938	389.332	177.771	27.9872	211.838	59.9742	81.1411	33
654	MAPK8IP3	C-Jun-amino-terminal kinase-interacting protein 3	E9PFH7	7	1	106.203	178.927	256.021	185.121	424.469	143.315	116.512	299.177	280.465	179.495	313.133	222.393	353.744	306.784	334.684	254.778	99
655	HNRNPK	Heterogeneous nuclear ribonucleoprotein K	P61978	32	3	1336.17	2146.81	1901.62	1146.46	2284.27	854.193	838.113	1877.07	1881.64	1518.11	1850.6	2574.72	2174.1	1813.23	1960.5	1344.42	29
656	TPP1	Tripeptidyl-peptidase 1	O14773	10	6	3590.49	2741.11	4211.51	4095.09	6860.05	4259.75	3001.72	6460.2	3413.04	3211.09	4763.52	5759.05	5305.15	5939.48	5402.08	3726.62	29
657	TRIO	Isoform 5 of Triple functional domain protein	O75962-5	18	3	512.684	357.949	451.955	934.67	1524.14	988.395	561.519	1303.96	1056.13	185.654	1410.17	797.311	881.861	958.344	833.255	821.797	263
658	PLD3	Phospholipase D3	Q8IV08	3	1	817.384	1514.85	1441.94	1294.28	602.398	339.916	518.977	644.707	1333.61	361.793	1388.59	539.183	1823.39	3633.35	714.22	2917.39	37
659	ACTR10	Actin-related protein 10	Q9NZ32	6	3	491.144	537.529	646.45	510.017	889.69	628.631	365.141	646.303	666.981	373.914	811.502	453.304	877.596	915.693	734.126	700.601	36
660	PCMT1	Protein-L-isoaspartate O-methyltransferase	H7BY58	18	12	6402.13	9882.59	8740.43	7003.74	12695.3	13218.8	5107.67	10750	6749.94	7374.08	7383.95	9512.13	7726.92	7334.21	8096.67	6464.73	23
661	QDPR	Dihydropteridine reductase	P09417	21	14	9712.48	13739.9	12499.6	11407.1	20799.2	20649.2	8903.6	18176.4	16564.8	12964.3	13455.2	17330.9	16864.8	14862.6	16135.8	13764.4	17
662	AMPH	Amphiphysin	P49418	24	13	2441.7	3652.72	4543.37	3408.51	9283.06	7609.15	2593.79	8245.1	4979.28	3905.32	3645.66	6451.83	5744.08	5584.52	6359.77	4441.35	51
663	NPTN	Isoform 5 of Neuroplastin	Q9Y639-5	16	1	205.224	358.591	489.755	376.039	273.115	427.741	72.7212	330.437	554.9	382.403	536.969	669.709	363.749	420.15	414.811	316.914	32
664	DNAJC6	Putative tyrosine-protein phosphatase auxilin	O75061	13	5	516.181	745.982	722.815	507.11	866.716	1675.17	587.644	1012.83	647.544	531.531	500.255	591.614	732.955	651.851	728.876	570.929	63
665	AGT	Angiotensinogen	P01019	4	1	87.0706	45.882	46.854	48.2302	283.787	117.191	124.098	29.428	120.275	65.1124	39.7243	13.2676	35.1735	0.233907	16.2398	27.7597	35
666	TBCA	Tubulin-specific chaperone A	E5RJD8	7	1	759.622	747.635	744.715	661.615	1518.18	589.835	625.728	1306.48	830.993	525.373	591.701	909.484	917.558	534.648	579.098	498.267	19
667	COPS8	COP9 signalosome complex subunit 8	E9PGT6	5	3	638.842	750.021	669.569	588.454	926.164	661.22	616.87	977.34	552.75	498.428	770.99	735.994	859.289	682.794	608.532	463.228	12
668	AKR1C1	Aldo-keto reductase family 1 member C1	Q04828	9	1	950.098	515.664	201.068	380.251	364.076	299.587	103.463	554.415	247.19	132.182	164.42	276.87	201.483	130.383	189.799	261.09	33
669	RANGAP1	Ran GTPase-activating protein 1	P46060	7	1	304.835	238.441	287.088	258.995	322.992	199.762	367.768	243.533	258.621	86.1316	199.236	133.658	182.576	156.553	125.327	271.64	53
670	TJP1	Tight junction protein 1 (Zona occludens 1), isoform CRA_e	G5E9E7	18	5	830.784	970.23	958.599	619.923	830.885	382.012	543.613	776.71	678.727	459.494	1167.13	830.26	710.037	659.935	665.073	412.216	147
671	TFG	Protein TFG	Q92734	13	1	106.73	169.229	262.825	122.309	324.969	130.107	121.677	271.181	103.078	80.0673	126.021	150.777	226.546	204.94	113.456	154.725	22
672	IDH3A	Isocitrate dehydrogenase [NAD] subunit alpha, mitochondrial	P50213	21	13	7245.12	12200.1	9953.67	9643.53	11324.5	13841.3	7118.32	14055.3	7513.45	9473.62	7066.07	9864	8478.66	7636.36	10129.1	9120.66	35
673	FAM213A	Redox-regulatory protein FAM213A	Q9BRX8	8	2	138.215	290.343	223.763	185.031	696.697	474.021	297.726	369.609	343.376	220.938	416.444	537.355	460.93	290.835	370.898	255.984	27
674	TAPBP	Tapasin	A2AB90	3	1	60.1427	5.25902	14.8741	3.50215	5.46995	8.81481	1454.03	25.1861	2.78682	1.58701	0	1.08803	4.11464	1.04926	1.76204	7.9821	26
675	ADD1	Isoform 4 of Alpha-adducin	P35611-4	44	2	47.108	55.3924	91.0238	71.7096	213.646	49.2639	16.1777	120.406	133.737	86.3522	215.891	201.128	157.19	160.225	109.008	79.8617	76
676	CMPK1	UMP-CMP kinase	P30085	8	6	1646.66	2321.22	2386.7	1523.39	2899.34	1591.04	1394.14	3384.77	2345.14	2137.51	2408.84	3154.71	3413.56	3119.82	2882.63	2095.14	24
677	PPP2R2A	Serine/threonine-protein phosphatase 2A 55 kDa regulatory subunit B alpha isoform	P63151	12	5	767.57	1089.08	1005.83	1121.23	1448.52	1103.07	802.625	1877.95	1026.26	773.092	1454.76	1542.8	1459.25	1303.51	1281.74	872.279	47
678	TMOD2	Tropomodulin-2	Q9NZR1	21	14	8949.08	10446.6	10222.7	9634	14985.3	10708.9	6884.03	13930	10802	9592.95	13654.6	15176.1	12587.4	15710.5	12630.3	10515.5	42
679	CBX3	Chromobox protein homolog 3	Q13185	5	2	626.285	781.862	782.044	760.138	874.283	428.942	525.132	883.195	512.18	279.973	660.447	577.597	841.514	895.092	533.092	764.319	25
680	TPD52L2	Isoform 6 of Tumor protein D54	O43399-6	3	1	1.17961	0.479953	0.431053	5.2753	66.7757	0	1.54153	63.0846	11.2139	4.21606	35.8256	71.18	0	30.5419	0	0	22
681	PAK3	Non-specific serine/threonine protein kinase	A0A087X294	10	1	53.9593	81.4526	79.3033	113.259	291.331	200.775	32.2463	268.968	94.1557	88.4361	268.917	247.404	285.655	318.622	229.221	106.976	43
682	RBP1	Retinol binding protein 1, cellular	A0A0A0MQT0	11	4	481.178	521.609	731.175	829.756	1499.44	358.283	483.772	1151.76	686.587	443.562	1114.47	1014.12	1004.49	1673.04	1192.27	1213.42	18
683	FDPS	Farnesyl pyrophosphate synthase	P14324	10	3	602.676	554.242	562.21	376.046	1159.19	1176.88	395.27	1155.48	832.376	850.775	490.813	1027.97	1689.62	1055.82	1299.38	901.77	36
684	NEFH	Neurofilament heavy polypeptide	P12036	23	5	939.851	2752.99	1484.52	939.39	1634.56	1542.13	511.204	1731.52	1040.43	803.762	780.964	918.032	1131.41	1027.69	1517.73	1105.53	197
685	PPA2	Inorganic pyrophosphatase 2, mitochondrial	Q9H2U2	10	1	452.357	630.759	566.658	405.648	815.382	374.387	280.288	722.635	603.303	429.867	677.606	648.004	815.411	792.925	606.182	620.7	37
686	PPIA	Peptidyl-prolyl cis-trans isomerase A	P62937	50	32	68570.9	91248.7	93096.6	72257.3	123460	85115.3	62143.5	125164	79122.5	69936.4	87873.1	98405.4	104273	104537	101354	77917.2	22
687	PPP5C	Serine/threonine-protein phosphatase (Fragment)	H0YDU8	6	3	1493.03	2242.58	2249.4	1750.67	2528.57	2187.1	1759.96	2890.87	2677.11	2067.99	2296.54	2352.41	2265.01	2216.13	2379.21	1789.26	47
688	VPS52	Vacuolar protein sorting-associated protein 52 homolog	Q8N1B4	5	1	39.1508	44.1363	56.6606	93.0592	79.8853	71.9075	44.6494	143.135	95.4604	55.1785	237.935	109.088	131.247	163.077	43.0328	125.993	69
689	DARS2	Aspartate--tRNA ligase, mitochondrial	Q6PI48	2	1	61.2038	60.7723	123.481	79.6624	95.5361	63.7156	105.393	159.319	65.7078	44.2767	19.884	0	125.469	111.3	77.9987	55.6576	57
690	CTNNB1	Catenin beta-1	B4DGU4	24	9	5780.62	4767.98	6027.06	3998.62	3611.68	5122.98	3818.92	5422.36	6005.55	4041.55	6365.91	4879.38	4896.25	3843.11	4114.52	3805.63	55
691	NID1	Nidogen-1	P14543	13	3	402.677	650.581	510.393	612.476	585.599	438.186	146.241	541.622	588.279	521.267	845.723	971.525	776.356	837.198	509.004	659.882	71
692	PSAT1	Phosphoserine aminotransferase	Q9Y617	42	20	43355.1	45282.1	46334.6	35015.1	41095.2	28519.2	24507.9	39477.3	44976	32635.5	51072.3	57860.7	45070.7	56582.4	31138.7	45839.5	32
693	MSN	Moesin	P26038	49	5	4101.95	3881.66	4312.55	2633.38	3640.42	2410.33	2306.66	3824.17	3800.92	2378.04	5462.56	4337.72	4034.35	4096.66	2696.64	3231.42	81
694	SCRN1	Secernin-1	Q12765	39	21	14391.7	14973.7	21343.8	18791	28016.5	19296.8	9402.85	20583.4	21766.1	18357.3	24585.7	23392.8	24558	23582.8	22522.7	19609.6	36
695	STK39	STE20/SPS1-related proline-alanine-rich protein kinase	Q9UEW8	15	6	406.107	624.662	698.831	343.208	800.271	489.464	401.61	750.274	769.547	711.476	783.107	714.862	740.414	552.848	795.99	528.259	54
696	CD99	CD99 antigen	P14209	1	1	172.168	212.51	131.83	96.2189	137.439	31.1834	68.7417	150.556	80.2106	57.3419	53.146	145.811	115.43	190.452	122.242	145.794	9
697	SKP1	S-phase kinase-associated protein 1	P63208	16	13	7516.97	9509.66	8958.05	8381.53	13398.6	11145	4869.41	10248.9	10691.8	8882.73	15415.2	12798.6	13430.7	13681.8	9940.36	8644.24	16
698	MAP2K4	Dual specificity mitogen-activated protein kinase kinase 4	P45985	5	1	179.873	174.546	192.486	163.952	231.597	341.063	158.198	276.533	196.726	187.029	171.865	156.571	255.096	239.294	275.778	222.977	44
699	ACTR2	Isoform 2 of Actin-related protein 2	P61160-2	19	10	4993.29	5691.46	6242.6	5987.19	8722.33	8879.2	3763.12	8724.72	7462.73	5649.54	8429.57	6756.64	8817.54	6538.55	7139.73	5688.29	45
700	MAT2A	S-adenosylmethionine synthase isoform type-2	P31153	9	3	524.519	476.727	493.885	440.231	839.265	594.14	541.676	817.597	734.69	491.285	588.904	715.17	483.929	570.936	640.477	481.58	40
701	PDE1B	Calcium/calmodulin-dependent 3',5'-cyclic nucleotide phosphodiesterase 1B	Q01064	7	1	4.53021	12.8075	5.86642	1.63242	0.000780997	79.7882	7.79742	5.74829	7.88638	46.6022	4.19879	0	0	0.266267	0	0	52
702	WASF1	Wiskott-Aldrich syndrome protein family member 1	Q92558	6	1	0	37.8978	0	6.95679	57.1559	125.924	0	103.5	0	3.9743	0	0	0	0	7.55573	0	42
703	PGM2	Phosphoglucomutase-2	Q96G03	11	5	2205.19	2799.58	2748.23	2213.18	2515.33	2357.85	2757.61	2921.09	2277.57	1531.9	2313.96	2090.92	2840.96	2226.24	2221.96	1906.39	65
704	HLA-DRA	HLA class II histocompatibility antigen, DR alpha chain	A0A0G2JH46	6	1	55.4273	59.5244	65.5913	15.2168	8.91711	3.59559	6.87786	2.78616	28.7085	63.5625	1.61774	70.8848	151.786	106.529	23.5638	6.57803	18
705	NQO1	NAD(P)H dehydrogenase [quinone] 1	B4DLR8	5	3	538.176	628.534	2607.86	647.789	1602.52	972.588	109.241	239.335	1779.41	721.577	1727.51	1213.7	2003.7	2691.09	930.375	2656.21	12
706	DMTN	Dematin	Q08495	5	1	28.5121	0.98711	96.9424	17.0523	90.5992	118.818	44.1279	111.105	18.5392	0	0	40.9598	1.50189	20.4764	19.0842	1.65086	55
707	GGT5	Gamma-glutamyltransferase 5	P36269	5	1	0	0	48.2784	1.38187	46.0612	2.03067	2.55829	0	12.4055	27.7862	20.7285	66.2653	88.6337	15.5352	13.9489	8.77563	38
708	ATAD3A	Isoform 2 of ATPase family AAA domain-containing protein 3A	Q9NVI7-2	13	2	327.371	565.688	530.659	412.56	683.437	497.869	346.496	637.722	612.819	514.112	499.063	568.963	619.875	747.016	660.499	510.35	77
709	PRDX6	Peroxiredoxin-6	P30041	68	36	87591.8	103558	87163.3	88890.8	85267.5	72709.3	44753.7	90705.5	106122	74156.7	177743	116551	123345	150821	77141.8	96783.5	23
710	ATP6V1A	V-type proton ATPase catalytic subunit A	P38606	58	38	26809.9	40786	35674.6	34209.3	49094.7	60665.7	24333.4	55773.7	31302.2	34734.6	26100.8	43697.5	41094.7	32072.4	39585.7	28840.6	53
711	SLC38A3	Sodium-coupled neutral amino acid transporter 3	Q99624	1	1	0	0.858146	0	35.4795	124.887	0	0.00967974	108.253	91.978	12.073	38.7931	99.2262	0	97.3184	12.5163	55.8143	23
712	VBP1	Prefoldin subunit 3	P61758	4	2	241.661	356.99	372.917	229.071	381.982	244.283	111.987	358.78	247.4	247.869	231.2	270.181	331.598	400.994	363.157	273.296	23
713	RALA	Ras-related protein Ral-A	P11233	7	4	1404.55	1912.79	1993.74	1385.97	3561.62	3507.21	1159.13	3052.42	2584.68	2526.6	2649.49	3378.69	2724.65	2342.72	2902.92	2200.62	26
714	DNAJA2	DnaJ homolog subfamily A member 2	O60884	14	4	966.738	1317.24	1528.37	895.125	1287.46	1560.45	676.914	1566.13	1432.85	1405.88	1545.27	1642.44	1309.35	1217.93	1535	1117.03	41
715	LY6H	Lymphocyte antigen 6H	O94772	3	2	395.439	977.761	438.862	520.375	788.509	1788.34	160.691	770.031	262.057	457.032	318.975	718.898	205.484	342.865	257.3	283.643	9
716	SERPINH1	Serpin H1	P50454	7	4	2724.96	2164.41	1733.07	1296.11	757.771	360.286	1016.55	1010.23	1076.45	363.302	1283.28	827.935	1399.18	1922.2	507.583	1336.19	45
717	PTER	Phosphotriesterase-related protein	Q96BW5	3	2	36.572	53.6832	40.5718	106.112	64.7798	33.6324	37.4009	163.679	71.8352	7.69947	40.7298	58.9287	13.1927	22.4764	41.6231	26.4879	31
718	HSD17B10	3-hydroxyacyl-CoA dehydrogenase type-2	Q99714	22	13	5458.18	6889.43	7038.92	4968.66	7870.01	7869.1	4436.4	10340.5	7134.29	8816.85	17132	12055.9	10130.5	27846.3	20218.1	5401.43	19
719	ARHGAP1	Rho GTPase-activating protein 1	Q07960	19	9	2681.65	3680.65	3812.09	3113.21	5089.81	3679.45	2265.42	4226.85	2890.29	2659.05	3514.5	3734.58	4021.77	3998.69	3301.18	2995.89	32
720	FGA	Fibrinogen alpha chain	P02671	17	9	1341.72	1101.27	1283.5	991.862	1350.59	1221.46	645.48	2049.33	5972.9	2819.73	2334.07	1345.79	9210.45	2192.68	1878.18	1163.26	76
721	PSMC3	26S protease regulatory subunit 6A	R4GNH3	12	2	787.484	1135.11	981.005	1064.68	1256.76	950.296	785.556	1346.21	1048.73	781.933	996.758	1116.3	1286.32	999.32	1005.34	935.336	50
722	UPF1	Regulator of nonsense transcripts 1	Q92900	10	2	195.733	238.684	280.118	263.272	171.734	211.532	332.544	299.466	215.348	220.193	168.969	213.176	205.131	144.883	171.444	133.809	90
723	IMPDH2	Inosine-5'-monophosphate dehydrogenase 2 (Fragment)	H0Y4R1	7	3	174.408	300.713	315.958	276.575	123.171	187.249	91.1228	177.563	222.813	176.234	247.375	273.212	142.187	153.69	60.941	222.664	17
724	MARCKS	Myristoylated alanine-rich C-kinase substrate	P29966	23	17	15175.6	21645.4	24209.1	19528.6	33946	15475.7	12877.4	22458.5	15822.5	11961.6	21707.1	17479.9	23762.7	13319.1	14583.3	13685.3	25
725	HNRNPUL2-BSCL2	HCG2044799	H3BQZ7	15	5	693.477	969.266	1221.73	837.745	965.407	585.982	485.021	931.006	1093.92	1241.14	908.056	1712	1068.23	954.394	1631.54	704.256	79
726	LASP1	LIM and SH3 domain protein 1	Q14847	9	2	122.151	51.2862	267.843	177.438	616.164	147.104	21.1845	198.37	332.538	247.87	319.416	279.976	419.779	561.023	394.954	337.291	28
727	PPP2R4	Isoform 1 of Serine/threonine-protein phosphatase 2A activator	Q15257-2	13	7	3775.37	4581.71	4536.32	2760.16	5453.75	4450.35	3240.23	5168.55	4758.47	4273.53	4815.6	4562.71	3882.54	3779.24	4176.49	3605.46	34
728	SCAMP1	Secretory carrier-associated membrane protein 1	O15126	2	1	216.176	311.911	405.753	332.054	586.048	354.611	298.949	495.461	344.859	287.225	259.145	518.31	369.655	388.223	328.42	276.287	21
729	LANCL2	LanC-like protein 2	Q9NS86	13	5	5147.23	4478.51	4774.25	4297.01	467.652	4929.5	4774.38	5111.04	5836.3	3366.91	819.476	4218.82	729.744	616.348	910.48	1984.52	42
730	RTN1	Reticulon-1	Q16799	18	8	3421.28	4782.52	5456.88	3600.78	8647.76	5383.69	2757.12	7084.24	5033.91	3885.91	4279.32	6028.2	3960.86	4316.18	4552.73	3519.17	57
731	GALK1	Galactokinase	P51570	6	3	219.789	235.671	342.574	253.144	413.371	229.66	172.94	482.453	419.88	259.519	566.747	410.98	413.179	542.426	262.39	398.571	21
732	PSMC2	26S protease regulatory subunit 7	P35998	20	7	519.022	704.54	621.552	589.686	923.325	578.352	662.923	1017.15	621.378	697.592	838.553	944.491	1070.72	943.366	985.537	661.676	52
733	FABP7	Fatty acid-binding protein, brain	O15540	15	9	4853.85	8893.88	7910.47	7942.16	13903.1	10540.9	8373.9	11101.7	7020.86	9459.7	8096.65	8094.85	14058.4	7966.39	7970.21	5556.15	18
734	RGN	Regucalcin	Q15493	5	3	172.83	310.529	186.192	173.196	45.4586	227.271	62.0843	126.394	197.733	203.416	220.228	609.794	300.785	106.314	116.284	96.8574	31
735	PMVK	Phosphomevalonate kinase	Q15126	7	1	5.97952	7.2865	0	0	9.07516	0	0	0	44.805	0	139.119	128.587	0	18.1945	8.25604	18.9895	24
736	DCTN6	Dynactin subunit 6	O00399	3	1	81.7344	63.2791	115.456	75.1534	35.1629	81.5864	102.262	121.008	59.2128	80.0618	31.5715	68.2463	71.1026	17.4078	58.4842	16.7317	18
737	PHYHIPL	Phytanoyl-CoA hydroxylase-interacting protein-like	Q96FC7	13	6	1746.1	1781.82	2633.5	2033.28	2896.14	1965.71	1228.58	2311.43	3027.19	2085.23	3256.02	2129.93	4450.48	2438.35	2880.1	2265.84	33
738	LONP1	Lon protease homolog, mitochondrial	P36776	33	11	2055.17	2465.44	2661.26	1806.55	2701.22	2500.49	1527.89	3524.4	2515.95	2224.74	2313.43	2822.94	1955.38	2091.71	2559.65	1948.48	87
739	FABP5	Fatty acid-binding protein, epidermal	Q01469	16	11	14083.4	15627.7	13097.1	9558.89	10711.2	7495.51	5549.91	10198.2	14665.2	7642.12	20050.3	14210.7	16332	18609.4	6692.11	13089.6	11
740	NUMA1	Nuclear mitotic apparatus protein 1	Q14980	31	1	29.1172	12.2054	37.9966	28.4441	2.68237	18.8155	21.0027	2.55664	6.96329	26.1802	19.3643	14.5701	0	0	27.3022	2.4913	242
741	CAP2	Adenylyl cyclase-associated protein 2	P40123	18	4	968.809	1531.08	919.803	1187.53	1761.17	3330.63	856.516	1618.4	776.51	1247.01	699.717	1299.09	941.513	927.5	1367.82	824.431	46
742	PARVA	Alpha-parvin	J3KNQ4	5	2	282.298	276.582	290.046	146.1	280.863	103.15	134.439	238.727	299.979	128.06	326.856	275.194	287.216	203.365	211.352	236.999	34
743	DAZAP1	DAZ-associated protein 1	K7EQ55	3	1	21.1473	28.6713	31.1642	45.6102	52.2215	36.3204	52.695	52.9108	26.6115	31.8603	40.2604	48.7263	49.6721	35.2744	60.8998	17.9422	29
744	COPS6	COP9 signalosome complex subunit 6	E7EM64	1	1	181.502	240.298	233.61	218.374	352.088	259.117	156.515	314.617	184.897	252.836	158.938	183.362	225.907	154.237	42.0078	192.977	29
745	RSU1	Ras suppressor protein 1	Q15404	8	4	776.798	823.685	895.318	521.82	596.304	919.894	762.472	801.182	625.501	740.289	807.642	807.981	769.475	600.274	498.072	466.917	28
746	GPD2	Glycerol-3-phosphate dehydrogenase, mitochondrial	P43304	30	16	2591.58	4364.22	4526.78	3492.55	6851.76	4548.82	2701.63	5901.44	4453.15	4018.99	4859.13	5477.75	5167.71	4932.15	5518.07	4044.39	73
747	AHNAK	Neuroblast differentiation-associated protein AHNAK	Q09666	193	78	44495.6	38793.5	40930.3	35452.3	36706.3	34911.8	23684.2	31465.5	30515	30527.4	71214.6	46538.4	39293	33394	24039	25179.2	723
748	Em:AP000351.3	Em:AP000351.3 protein	Q6ICJ4	6	4	224.306	221.985	157.71	1460.89	482.416	230.331	292.171	1220.21	843.406	1026	653.729	192.316	702.755	3269.13	1540.2	356.489	24
749	ADH5	Alcohol dehydrogenase class-3	P11766	23	12	13308.8	16266.4	17363.5	14302.9	17928.3	11961.3	9068.07	17840.3	19329.7	12135.8	23049.8	22901.5	16725.3	21336.5	13368.4	16345.2	36
750	ATP6V1G2	V-type proton ATPase subunit G 2	O95670	7	3	317.429	497.563	466.841	467.698	908.296	888.695	260.239	792.219	254.077	384.819	246.784	688.671	441.408	372.713	584.603	297.358	17
751	RNASET2	Ribonuclease T2 (Fragment)	D6RHI9	2	1	4.65143	12.1274	43.7825	23.3193	83.6447	47.5894	44.8831	37.1782	64.5761	4.26437	66.1638	49.257	177.376	44.1834	59.4773	65.4776	17
752	CELF2	CUGBP Elav-like family member 2	V9GYD9	5	2	148.205	279.629	262.936	180.199	260.012	147.861	121.249	252.503	147.145	155.86	186.219	90.5997	227.07	212.221	254.953	147.537	25
753	EPB41L3	Band 4.1-like protein 3	A0A0A0MRA8	50	23	13636.6	16268.3	19042.1	13735.1	27585.3	18012.1	11325.6	25187.4	16255.8	12927.8	15965.9	18979.2	19801.6	15037.1	18907.7	13378.9	87
754	ATP5C1	ATP synthase subunit gamma, mitochondrial	P36542	18	11	10310.8	13711.7	12038.1	10855.6	13013.7	17967.3	9839.91	17877.4	11509.3	11129.2	10862.6	12718.6	11503.1	12253.9	13583.1	9691.62	36
755	S100A11	Protein S100-A11	P31949	2	1	253.104	212.142	216.685	123.372	255.476	151.284	136.406	211.232	165.332	192.501	333.977	325.554	225.881	206.921	182.917	118.16	12
756	GSTK1	Glutathione S-transferase kappa 1	Q9Y2Q3	6	1	322.642	368.239	352.797	249.633	192.725	169.695	343.406	312.817	177.498	269.815	123.681	189.766	256.538	149.223	167.927	209.895	23
757	DOCK7	Isoform 3 of Dedicator of cytokinesis protein 7	Q96N67-3	2	1	1879.14	2546.05	2336.38	2737.63	2968.86	2482.46	2166.68	3549.31	2665.1	1203.04	2818.71	2690.01	3360.51	2518.57	3199.9	2780.74	189
758	SRSF7	Serine/arginine-rich-splicing factor 7	C9JAB2	2	2	720.981	889.445	1023.53	993.517	791.981	537.263	782.75	1415.01	637.763	193.943	205.573	829.029	950.673	398.981	1699.59	529.086	34
759	RPS3	40S ribosomal protein S3	P23396	19	6	1279.34	1455.74	1576.25	1384.22	1352.66	1162.58	1134.76	1637.22	1430.43	1162.42	1584.25	1548.34	1896.13	1919.42	1686.78	1542.23	29
760	PREPL	Prolyl endopeptidase-like	Q4J6C6	12	2	192.937	228.91	220.329	209.422	121.209	266.022	166.528	173.058	119.283	140.331	58.499	182.778	126.071	122.568	153.732	130.229	73
761	CALD1	Caldesmon	E9PGZ1	14	1	59.196	48.8357	67.8591	68.3537	133.824	17.6983	27.4844	80.7945	81.7129	77.6434	155.142	105.076	120.846	94.9544	108.694	99.9883	57
762	BLVRB	Flavin reductase (NADPH)	P30043	12	8	5038.55	5875.37	6246.71	4622.64	7123.51	4716.17	4472.56	5649.32	6666.3	4948.38	8433.86	8381.39	7090.27	6696.27	5171.15	6305.93	20
763	PAFAH1B3	Platelet-activating factor acetylhydrolase IB subunit gamma	Q15102	12	7	2892.44	3385.01	3819.02	3337.16	5320.98	2595.47	2749.55	4608.74	3807.4	3797.02	3854.58	4679.34	5329.86	5425.98	4796.42	3588.43	21
764	BIN1	Myc box-dependent-interacting protein 1	O00499	14	2	220.75	361.75	411.434	388.676	494.99	904.183	274.482	892.181	359.723	482.361	188.692	442.188	332.786	266.207	534.383	174.652	46
765	PSMA5	Proteasome subunit alpha type-5	P28066	9	1	113.914	150.933	146.255	123.181	150.706	110.751	46.6133	161.41	183.739	221.045	162.608	137.247	158.176	117.236	155.227	94.7569	20
766	FKBP4	Peptidyl-prolyl cis-trans isomerase FKBP4	Q02790	15	8	1379.8	1352.74	2105.72	1550.65	1433.52	2708.52	1206.66	1980.81	2133.29	1408.98	2006.1	1350.42	1995.66	1066.89	1195.48	809.404	45
767	EIF4H	Eukaryotic translation initiation factor 4H	Q15056	9	6	1112.06	1546.81	1992.98	1531.86	1679.33	986.164	1136.57	1814.99	1297.21	999.27	1131.16	1397.9	1437.75	1276.73	1204.92	1144.77	29
768	KRT10	Keratin, type I cytoskeletal 10	P13645	75	39	40322.8	101743	53402.8	50467.1	63425.4	38370.5	30365.8	58209.7	51186.3	25898.3	32648.8	52857.7	46811.4	51146.3	37882.9	39663.3	41
769	EHD1	EH domain-containing protein 1	A0A024R571	13	1	288.481	166.764	150.748	113.438	59.5132	167.387	203.198	214.714	132.223	120.584	207.639	88.6471	190.377	66.259	59.7225	27.5711	45
770	PDIA6	Isoform 5 of Protein disulfide-isomerase A6	Q15084-5	10	3	806.817	743.509	1009.64	670.189	896.684	793.54	653.716	785.926	990.48	827.038	1428.31	900.137	832.527	913.526	857.779	650.252	30
771	NDUFA6	NADH dehydrogenase [ubiquinone] 1 alpha subcomplex subunit 6	P56556	6	2	262.042	308.108	345.924	302.558	403.508	407.909	298.848	531.171	338.332	362.019	410.652	354.356	313.23	376.174	429.316	317.059	24
772	AK1	Adenylate kinase isoenzyme 1	Q5T9B7	25	13	20708.1	29780.5	25652.3	17560.6	31265	15155.9	14266	27319.9	32262.9	19142.1	41811.9	33196.4	27355.8	37369	19356.8	26552.4	23
773	TUBB6	Tubulin beta-6 chain	Q9BUF5	172	2	260.292	299.831	447.722	241.02	949.498	560.261	247.032	554.386	647.884	651.159	548.814	863.203	891.323	495.742	706.649	261.349	31
774	COMT	Catechol O-methyltransferase	P21964	6	4	1271.16	1197.95	1618.68	746.6	1513.2	1114.52	558.166	1313.9	1437.41	777.887	1075.94	1137.44	1083.83	1238.49	1142.51	809.335	20
775	ACOT13	Acyl-coenzyme A thioesterase 13	Q9NPJ3	6	3	442.025	506.921	563.55	499.752	901.412	800.923	283.006	1078.99	768.135	742.08	695.88	958.917	1005.45	890.847	652.937	479.214	18
776	STUB1	E3 ubiquitin-protein ligase CHIP	Q9UNE7	5	2	33.9203	109.019	87.6243	106.829	145.034	71.8219	9.77231	137.921	115.042	72.8673	133.992	189.851	247.029	290.608	204.959	99.9817	34
777	KIAA1468	Isoform 2 of LisH domain and HEAT repeat-containing protein KIAA1468	Q9P260-2	11	1	8.41977	22.1593	34.2173	3.73003	45.4091	45.8394	28.2592	85.1765	55.9549	53.5651	0	8.96537	6.32535	0	12.3053	0	81
778	KLC1	Isoform D of Kinesin light chain 1	Q07866-10	27	6	829.914	1220.27	1246.79	1301.21	2169.96	1037.44	838.791	1908.3	1202.47	959.88	1104.21	1554.88	1894.27	1468.68	1550.45	1080.45	65
779	MAP1A	Microtubule-associated protein 1A	E9PGC8	67	39	11448.1	16060.6	19230.1	14229.9	22966.4	20745.5	12261.4	25595	15418.5	13166	13617.3	21367.8	17580.7	17054.4	20954.2	12774.3	154
780	PSMA3	Proteasome subunit alpha type-3	P25788	10	3	994.729	1259.59	1099.04	1179.56	1689.16	909.084	1053.69	1434.58	1422.05	1104.58	1372.83	1506.84	1757.11	1715.93	1475.27	1301.6	27
781	SYN2	Synapsin-2	A0A087WW96	33	22	13851	21105.9	16501.2	16279.1	28314.9	55688.2	10970.9	31711.9	13256.2	20985	11702.9	21532.7	16261.7	15690.7	17090	12266.3	42
782	TRA2B	Transformer-2 protein homolog beta	P62995	6	2	368.285	405.627	547.306	358.196	566.748	152.929	215.112	612.716	347.487	80.0339	97.008	535.643	669.419	481.29	613.037	360.686	44
783	CPNE3	Copine-3	O75131	22	7	2501.98	2691.46	3522.06	2192.54	3008.38	1715.09	1739.62	3061.33	2032.58	1504.79	2882.01	2402.23	3392.17	2562.11	2355.12	2323.1	44
784	NDUFB8	NADH dehydrogenase [ubiquinone] 1 beta subcomplex subunit 8, mitochondrial	O95169	5	4	1030.96	1318.58	1288.98	1011.05	1375.65	1636.91	730.962	1678.85	1482.03	1643.22	1525.81	1525.62	1463.63	1654.97	2203.88	1464.86	21
785	LYPLA1	Acyl-protein thioesterase 1	O75608	3	1	141.299	195.588	182.231	145.171	190.864	116.773	98.6119	166.526	130.614	41.9116	89.9183	143.272	203.775	105.386	48.2702	123.031	17
786	USP14	Ubiquitin carboxyl-terminal hydrolase 14	P54578	19	4	626.927	798.16	692.16	738.866	1080.56	924.238	373.248	1087.86	785.612	754.714	1107.41	1115	601.685	954.336	801.532	472.1	47
787	LAMP2	Lysosome-associated membrane glycoprotein 2	P13473	3	1	135.826	146.717	236.836	59.1584	336.354	165.227	28.0721	184.606	172.203	197.361	296.76	299.006	226.35	302.121	326.41	192.551	28
788	NUDC	Nuclear migration protein nudC	Q9Y266	11	5	558.967	834.999	1178.7	690.16	1929.43	1213.6	546.871	1263.29	1338.08	1135.4	1486.82	1191.39	1656.51	1197.33	1233.21	894.122	39
789	GJA1	Gap junction alpha-1 protein	P17302	25	19	21798.3	23976.8	33717.8	19281.1	30533.8	18882	11829.8	22975.5	23798.3	18641.2	33536	44190.9	29090.2	28431.8	22232.6	27730.3	29
790	DSTN	Destrin	P60981	15	8	6622.14	9186.76	8584.68	6414.8	11177.9	8895.82	5311.65	10701.1	8848.49	7177.94	8849.18	9910.6	10497.4	11123.7	9460.53	8361.38	11
791	CFL1	Cofilin-1	E9PK25	34	14	32526.2	42619	38548.1	26461.5	43586	36446.9	19926.1	44855.3	35938.7	32207.9	44986	53096.3	49075.3	45396.8	36588.3	33040.7	13
792	PHKG1	Phosphorylase b kinase gamma catalytic chain, skeletal muscle/heart isoform	F6VCX5	3	2	109.62	59.1049	147.034	634.573	841.093	128.824	70.3597	716.357	681.45	47.041	578.21	562.723	397.903	670.867	519.201	725.215	40
793	PLCD3	1-phosphatidylinositol 4,5-bisphosphate phosphodiesterase delta-3	Q8N3E9	7	4	735.61	572.037	351.755	465.378	242.434	285.931	228.238	526.392	313.35	135.203	359.174	300.506	283.334	484.542	294.102	303.795	73
794	TNC	Tenascin	P24821	60	36	26491.9	26404	26287.3	24775.9	13361.8	9399.71	11071.1	18130	24703.1	12507.1	19411.3	13649	32040.5	31342.7	15265.3	19006.3	169
795	REEP5	Receptor expression-enhancing protein 5	Q00765	5	3	846.26	1322.15	1008.26	895.991	1476.6	1610.24	615.866	1618.27	1119.39	1832.04	1323.36	2272.29	1501.94	2232.11	2260.12	1214.55	23
796	DHX9	ATP-dependent RNA helicase A	Q08211	22	8	1277.57	1145.68	1340.88	663.119	639.513	736.848	806.406	905.726	1034.75	1241.23	1384.1	810.096	1562.5	786.274	1195.6	994.572	100
797	HEBP2	Heme-binding protein 2	Q9Y5Z4	5	1	123.506	298.238	400.145	288.631	782.462	139.299	231.08	543.539	576.608	311.269	470.022	490.841	620.544	573.45	545.494	435.084	20
798	UBE2N	Ubiquitin-conjugating enzyme E2 N	P61088	13	5	3743.33	5345.78	4770.34	4196.61	6543.48	5151.55	2123.06	6233.42	4760.02	4549.45	5437.35	6065.18	7006.98	6669.56	6012.83	5012.32	19
799	ENOPH1	Enolase-phosphatase E1	Q9UHY7	8	5	4069.44	5065.91	4653.52	4385.98	5864.06	3300.01	2376.72	5385	4955.34	3705.58	5905.55	6287.71	5622.71	6320.28	5132.08	4917.93	18
800	FAM175B	BRISC complex subunit Abro1	Q15018	3	1	14.5036	27.2616	26.0768	22.7417	39.2773	35.0634	14.3238	39.1073	21.2044	21.3053	25.9258	30.4255	22.4391	19.9269	32.4972	12.6295	32
801	HMGB1	High mobility group protein B1	Q5T7C4	2	1	289.6	986.387	647.286	577.641	965.806	442.489	297.674	1109.13	438.145	150.695	158.39	589.24	709.366	230.97	611.343	422.019	31
802	MTCH2	Mitochondrial carrier homolog 2	Q9Y6C9	14	10	3150.07	3753.49	4051.11	2338.61	4143.49	4333.33	2837.43	5019.63	3398.99	2396.97	3239.41	3471.37	3793.94	3632.56	3593.22	2860.72	24
803	OSBP	Oxysterol-binding protein 1	P22059	7	2	54.3935	28.2694	40.7633	83.9257	133.618	35.593	2.50125	139.356	81.7168	78.0974	156.461	136.075	130.781	275.962	173.433	136.731	80
804	GNAI1	Guanine nucleotide-binding protein G(i) subunit alpha-1	P63096	31	5	2105.01	3516.24	2630.11	2831.94	3820.48	4839.54	2058.63	3824.57	2718.62	3260.98	2927.17	3663.77	2827.48	2287.32	3315.64	2459.19	42
805	ME2	NAD-dependent malic enzyme, mitochondrial	P23368	9	3	627.269	896.345	891.413	746.459	1393.28	1066.4	565.052	1275.58	1014.98	658.09	966.736	775.014	1116.57	783.752	960.714	655.397	54
806	ABHD10	Mycophenolic acid acyl-glucuronide esterase, mitochondrial	Q9NUJ1	14	8	2155.44	2454.1	2441.2	2119.72	2823.3	2086.37	1617.14	2835.47	2542.88	2331.19	2579.02	2635.51	2221.08	2325.15	2529.23	2033.65	25
807	2	Tetraspanin	B4E171	1	1	29.9414	67.9552	91.2042	7.12793	168.406	308.694	22.6216	40.25	195.636	141.804	153.442	206.944	135.233	137.977	197.24	319.383	20
808	GCLC	Glutamate--cysteine ligase catalytic subunit	P48506	9	7	2694.52	2449.18	2830.76	2578.63	3781.38	2212.88	2403.27	3896.5	3586.87	2569.07	3760.12	2977.34	2759.88	2858.34	2185.77	2588.14	64
809	CTNNA2	Isoform 5 of Catenin alpha-2	P26232-5	44	20	5116.45	5017.17	5538.96	4906.56	4487.34	5983.17	3131.34	5629.13	5810.1	4176.32	11038.1	6394.78	7226.9	11018.3	5877.73	7083.59	98
810	ALAD	Delta-aminolevulinic acid dehydratase	P13716	12	4	318.213	378.05	292.952	768.445	906.635	410.33	129.538	522.233	594.892	199.234	1462.54	912.922	841.713	1347.5	721.528	1017.77	25
811	PAK1	Serine/threonine-protein kinase PAK 1	Q13153	18	2	459.813	783.389	894.583	739.741	1598.37	1363.88	669.535	1382.74	949.153	953.569	541.001	1002.41	1217.76	735.442	1159.82	600.1	42
812	MYO6	Isoform 6 of Unconventional myosin-VI	Q9UM54-6	16	1	75.0623	149.916	235.834	167.254	247.184	124.935	143.059	369.153	179.701	87.4461	114.663	175.884	321.663	299.416	131.46	257.112	154
813	CYB5R1	NADH-cytochrome b5 reductase 1	Q9UHQ9	19	5	567.535	871.914	1923.77	793.718	4019.79	922.698	2697.67	4134.27	2910.88	1286.62	2064.33	1770.02	3034.39	3232.82	2812.31	2114.2	32
814	DUT	Deoxyuridine 5'-triphosphate nucleotidohydrolase, mitochondrial	H0YNW5	2	1	34.503	67.625	56.3076	43.9766	144.419	39.088	39.4495	109.29	11.4459	11.4991	35.6196	22.7249	66.6544	12.9329	44.3223	0	16
815	PPM1E	Isoform 2 of Protein phosphatase 1E	Q8WY54-2	9	3	731.23	1648.55	1331.53	1449.07	2369.07	972.661	680.186	2044.38	1422.12	1519.81	1668.49	2044.27	2114.31	1914.55	1992.84	1662.6	55
816	RPA3	Replication protein A 14 kDa subunit	B5MC59	2	1	403.751	426.45	359.986	411.106	13.2143	116.421	350.196	213.42	201.29	156.753	192.302	117.132	88.3483	56.491	52.2781	75.7414	7
817	TPR	Nucleoprotein TPR	P12270	23	1	71.4813	56.198	78.8479	16.4121	0	38.4669	79.5229	5.51576	13.3829	35.6365	6.61317	9.76083	3.66351	8.02238	0	11.6232	239
818	RHOA	Transforming protein RhoA	P61586	22	2	478.517	497.81	521.662	354.921	554.791	414.61	408.877	702.5	447.695	281.865	741.818	762.902	1576.71	655.094	2296.08	416.372	21
819	ENPP6	Ectonucleotide pyrophosphatase/phosphodiesterase family member 6	Q6UWR7	8	5	888.082	1095.74	415.703	1460.23	3829.82	2359.05	392.899	7483.01	3095.07	1044.64	3418.24	2191.82	1859.64	2557.32	1325.32	777.979	39
820	HARS	Histidine--tRNA ligase, cytoplasmic	P12081	18	5	1202.39	1412.12	1344.4	972.721	1262.35	1210.74	738.258	1563.64	1346.76	1053.58	1209.99	1585.2	1554.06	1644.6	1171.54	1397.69	64
821	ROGDI	Protein rogdi homolog	Q9GZN7	3	1	8.22489	13.2799	13.5783	26.0317	15.6996	132.249	35.5212	49.8589	15.0225	49.7701	7.05518	20.7364	44.7527	15.7734	22.8953	19.2302	27
822	PHGDH	D-3-phosphoglycerate dehydrogenase	O43175	53	27	36794.9	39080.2	32655.2	21707.4	31636.8	18095.9	20728	35661.7	33344.6	20933.5	40175.7	36502.8	33438.2	37739.6	23975.1	30884.9	36
823	YWHAE	14-3-3 protein epsilon	P62258	77	45	83217	99460.3	98117.2	92449.9	131273	90769.4	69189.4	130661	102224	81278.7	113834	112408	117523	113108	100933	89854.7	29
824	HIGD1A	HIG1 domain family member 1A, mitochondrial	C9JNU6	1	1	171.983	236.064	317.368	221.789	406.55	515.628	298.339	416.353	387.978	246.515	110.997	235.506	355.72	351.243	389.567	302.345	9
825	LAMC1	Laminin subunit gamma-1	P11047	28	9	317.726	757.843	464.263	772.003	746.228	182.56	270.125	404.903	641.988	549.616	1189.72	1266.75	1504.95	620.933	700.181	568.452	128
826	TINAGL1	Tubulointerstitial nephritis antigen-like	Q9GZM7	6	5	1354.85	1785.41	1528.7	1813.95	1817.89	1572.6	1508.46	2202.38	1898.8	1643.53	2152.2	2582.6	2429.17	1574.2	1909.18	1455.96	26
827	MSI2	RNA-binding protein Musashi homolog 2	B4DHE8	4	1	118.688	133.151	171.672	113.798	112.02	61.0433	66.5551	128.258	101.183	98.288	136.385	142.02	138.59	162.32	136.535	82.5944	23
828	APRT	Adenine phosphoribosyltransferase	P07741	11	5	2062.76	2522.18	2057.78	1617.87	2369.38	1546.83	1237.77	2752.11	2235.64	1585.86	2706.82	2456.18	2653.32	2340.28	2263.97	2131.87	21
829	CTNND2	Catenin delta-2	E7EPC8	24	11	1526.22	1853.55	1751.53	1481.81	1842.81	1703.84	769.488	1796.82	2180.22	1220.28	2925.87	2078.1	2001.18	1974	1714.75	1696.46	86
830	ALDH2	Aldehyde dehydrogenase, mitochondrial	P05091	46	23	26676.2	30930.6	37406.5	33783.5	53848.4	30405	23006.2	66269.5	36919.1	34464.3	39325.4	44023.4	36982.1	40323.5	35682.1	32802.7	43
831	ATP5F1	ATP synthase F(0) complex subunit B1, mitochondrial	P24539	20	11	2473.97	2453.63	3702.66	2639.69	2881.58	6844.02	2482.15	5132.22	4341.6	3816.2	5220.44	3825.5	4414.72	6364.03	4685.98	4630.21	26
832	SF3B3	Splicing factor 3B subunit 3	Q15393	14	2	1152.53	1181.86	1306.17	1110	537.581	462.931	418.851	781.041	929.907	591.751	1394.3	660.684	980.174	1673.34	654.804	1542.77	92
833	SH3GLB2	Endophilin-B2	B7ZC38	10	4	377.8	546.014	733.747	328.874	1385.69	1431.97	804.723	1197.29	644.411	611.83	570.183	706.762	751.241	756.235	751.392	496.836	40
834	DCTN4	Dynactin subunit 4	Q9UJW0	10	2	1744.15	1601.82	1250.72	1517.08	1149.24	942.173	1037.8	1722.03	1164.28	728.249	1382.68	1221.43	1347.96	991.599	934.088	1051.68	46
835	GNB2L1	Guanine nucleotide-binding protein subunit beta-2-like 1	P63244	11	3	2062.13	2715.02	2705.37	2248.28	3307.36	1960.37	1353.44	3175.78	2716.05	2056.66	3208.76	3201.05	3575.42	3055.62	2945.6	2315.43	32
836	HNRNPL	Heterogeneous nuclear ribonucleoprotein L	P14866	14	7	2682.92	3577.38	3227.98	2799.82	3753.36	1809.4	1810.69	4008.03	3203.92	3163.77	3760.5	4726.72	3992	3937.65	3950.8	2768.77	43
837	DCTN5	Dynactin subunit 5	Q9BTE1	3	1	35.643	18.7037	47.962	0	18.5967	42.9105	110.483	1.68864	25.0377	58.63	10.0909	33.0678	0	0	41.1867	0	17
838	RAP1GDS1	Isoform 5 of Rap1 GTPase-GDP dissociation stimulator 1	P52306-5	31	15	4215.35	5488.23	6518.23	4693.75	10476.9	6372.16	4523.45	8743.56	6839.26	5974.52	6639.44	6847.62	6919.38	7620.67	8259.08	5544.47	51
839	CAB39	Calcium-binding protein 39	Q9Y376	15	2	83.9019	65.1948	70.9708	52.5294	15.3807	187.298	57.3106	62.4271	158.374	140.315	51.6442	76.7387	82.605	18.9449	21.9679	19.33	36
840	PURA	Transcriptional activator protein Pur-alpha	Q00577	13	8	4127.4	5704.73	5872.21	5073.76	6651.88	6223.45	5932.92	6675.55	5363.47	4863.9	5404.03	6463.04	6373.8	5233.71	5930.22	3907.63	34
841	CRTAC1	Cartilage acidic protein 1	A0A0C4DFP6	3	1	74.3999	156.511	116.83	117.82	140.025	145.371	149.891	143.203	111.119	135.848	108.559	117.521	96.5177	58.7398	104.262	120.682	47
842	CLPB	Caseinolytic peptidase B protein homolog (Fragment)	H0YGM0	3	1	5569.39	6757.81	7586.23	5852.27	3032.6	2748.57	1908.7	4147.93	4491.05	2702.76	5665.05	3098.79	4179.8	8118.09	2868.76	6950.64	75
843	ANXA7	Annexin A7	P20073	17	4	1494.02	1492.5	1543.88	1356.1	1422.46	1283.84	1241.2	1698.35	1249.61	1111.63	1210.41	1325.09	1261.46	1419.76	1238.65	1351.23	38
844	CBX1	Chromobox protein homolog 1 (Fragment)	B5MD17	2	1	166.371	215.648	281.848	136.089	198.344	212.49	305.47	244.071	206.766	244.716	18.523	145.929	141.506	22.3138	155.859	0	22
845	PRPS1	Ribose-phosphate pyrophosphokinase 1	P60891	18	10	3777.34	4764.75	4359.56	4382.23	6427.68	3771.1	2876.35	5707.96	4833.92	4550.45	6731.56	5524.94	5675.94	5229.2	5085.26	3779.24	31
846	HNRNPH1	Heterogeneous nuclear ribonucleoprotein H	G8JLB6	15	3	3147.19	2279.72	2353.35	1566.66	1828.52	724.442	1998.03	1627.49	1612.39	1959.39	1777.35	1610	1776.72	1292.79	1512.67	1118.83	35
847	DPP3	Dipeptidyl peptidase 3	G3V1D3	16	5	255.001	422.666	552.54	276.025	596.884	264.914	162.812	697.93	643.876	371.315	511.179	551.656	433.862	399.667	325.653	237.032	71
848	CNDP2	Cytosolic non-specific dipeptidase	Q96KP4	46	33	28656	46085	48432.1	35259.3	47861.1	31063.4	22728.7	43456	45100.7	31918.1	59614	48838.4	53010.8	49928.3	36889.7	40358.1	41
849	TALDO1	Transaldolase	P37837	23	10	4147.17	5071.1	5584.31	5577	8785.63	5127.67	4247.46	7025.74	5270.6	5470.71	6283.78	7416.67	6288.03	6711.67	7534.72	4984.33	30
850	DBN1	Isoform 3 of Drebrin	Q16643-3	12	5	1901.81	2760.08	2909.68	2360.8	5122.06	3338.77	1594.4	4522.96	3380.51	3027.08	3531.58	4069.43	4621.62	3400	3718.34	2239.21	35
851	PPME1	Protein phosphatase methylesterase 1	Q9Y570	10	2	803.493	1321.77	1341.77	1049.62	1411.1	1557.41	800.137	1530.31	1152.87	988.731	819.71	1152.45	1175.85	1198.75	1250.36	914.62	38
852	HP1BP3	Heterochromatin protein 1-binding protein 3	Q5SSJ5	8	1	35.7382	121.01	102.929	157.51	551.685	101.918	233.197	434.632	115.924	5.27341	68.6663	320.077	314.522	247.465	100.143	148.083	52
853	DDX1	ATP-dependent RNA helicase DDX1	Q92499	21	10	2410.63	2915.14	3069.09	1647.11	2416.32	1919.5	2099.1	3030.84	2719.01	2982.93	2909.63	2683.73	3198.18	3033.39	2819.09	2486.04	62
854	PEA15	Astrocytic phosphoprotein PEA-15	Q15121	16	13	11531.4	14099.7	17148.7	9900.79	13725.9	12944.1	8612.97	13279.4	11296.2	10271.7	15495.9	14977.9	14723.8	14239	12677.3	12115.4	16
855	KRT14	Keratin, type I cytoskeletal 14	P02533	32	6	557.141	1099.36	878.403	732.393	783.652	339.406	162.064	892.309	2184.05	488.605	1301.15	920.745	1643.73	775.958	656.829	958.087	46
856	ITPA	Inosine triphosphate pyrophosphatase	Q9BY32	5	2	140.017	239.761	263.544	139.031	66.0147	193.372	240.144	290.972	176.934	119.984	9.25165	140.785	80.2691	72.2255	51.3378	50.6606	16
857	FLOT2	Flotillin-2	J3QLD9	12	3	5928.6	2571.3	4661.21	3914.33	8229.89	6938.52	4819.49	11221.2	6161.41	3301.84	6217.82	5036.19	5836.72	6650.03	3592.08	2162.1	47
858	SLC25A5	ADP/ATP translocase 2	P05141	33	3	476.395	407.108	576.018	508.715	533.418	392.028	381.333	725.833	444.655	322.482	390.74	332.172	665.368	485.391	361.644	596.582	35
859	CAPN1	Calpain-1 catalytic subunit	P07384	25	11	3483.21	3661.51	3619.45	2535.65	3905.58	2837.62	2381.33	3454.88	4377.99	3016.33	4931.21	3607.16	4628.48	3668.27	2970.08	3870.29	66
860	UBA1	Ubiquitin-like modifier-activating enzyme 1	P22314	60	33	30057.8	35089.3	47866.5	34971.7	67400.8	40585.4	29285.2	56328	42114.8	35633.1	49088.5	40611.6	48583.6	42866	42220.5	32248.4	83
861	FLOT1	Flotillin-1	O75955	16	6	534.749	585.518	559.37	530.661	1280.5	1900.08	380.125	915.785	767.896	939.354	754.044	1252.09	752.751	540.908	767.26	522.291	49
862	RAB1A	Ras-related protein Rab-1A	P62820	22	2	5553.53	7684.38	6488.04	6417.5	9523.13	6664.31	5786.94	8294.43	7051.1	5354.96	7299.95	7692.39	8963.95	6732.37	6276.63	5270.62	21
863	MAOA	Amine oxidase [flavin-containing] A	P21397	18	5	493.084	724.889	972.184	450.636	529.707	1202.23	467.134	962.697	1030.23	956.054	877.097	908.677	1396.32	922.379	1217.35	815.008	55
864	PAFAH1B1	Platelet-activating factor acetylhydrolase IB subunit alpha	P43034	21	11	3200.09	5492.42	6101.55	4770.07	9655.41	3665.16	3611.43	8355.42	6817.2	4545.34	7632.14	7231.44	8569.08	7840.29	7263.57	5709.85	44
865	PGK1	Phosphoglycerate kinase 1	P00558	81	40	106645	129661	132107	111600	180550	118628	97673.9	178058	135181	108075	132456	148531	157360	132027	135868	116759	48
866	TAGLN3	Transgelin-3	Q9UI15	20	9	3244.09	5139.72	5482.64	4360.57	7614.23	11026.7	3256.09	8065.45	4898.85	4709.35	4140.55	5561.65	5620.29	5431.94	6446.51	3923.58	23
867	NHP2L1	NHP2-like protein 1	B1AHD1	4	2	552.045	694.129	813.192	780.496	664.946	450.466	543.88	757.719	474.751	523.192	380.36	625.874	653.914	582.673	553.554	456.538	13
868	SLC25A25	Isoform 3 of Calcium-binding mitochondrial carrier protein SCaMC-2	Q6KCM7-3	10	1	124.333	226.916	197.01	28.4401	157.896	176.255	52.1461	291.655	247.04	120.418	326.695	261.675	360.045	262.896	300.466	120.381	47
869	SMYD5	SET and MYND domain-containing protein 5	Q6GMV2	3	1	78.3412	78.9377	43.6337	47.4257	24.6536	26.4841	0	35.273	71.8183	58.0515	60.1447	99.6168	45.5748	33.8596	82.6713	76.8573	37
870	SNX6	Sorting nexin-6	Q9UNH7	7	1	0	0	26.8508	41.6783	100.888	2.47303	0.00128363	54.3322	59.6293	46.8847	6.46594	23.7086	63.2774	51.2504	69.0157	14.4211	52
871	P4HB	Protein disulfide-isomerase	P07237	25	11	3270.44	3121.78	3706.5	2897.09	4588.87	2890.78	3303.99	4434.98	2600	2419.96	3714.37	3386.62	3799.76	3023.28	3102.61	2760.62	50
872	PSMB4	Proteasome subunit beta type-4	P28070	6	5	432.482	632.197	701.154	630.218	1361.85	477.462	613.853	867.345	801.413	713.681	771.269	1001.84	586.392	748.781	730.526	538.132	25
873	STAT3	Signal transducer and activator of transcription 3	P40763	11	6	648.273	867.498	972.309	593.216	1045.88	927.565	366.172	1055.85	1072.25	765.949	1091.46	1120.2	836.01	842.47	1108.05	786.233	62
874	MOXD1	DBH-like monooxygenase protein 1	Q6UVY6	1	1	102.019	228.776	139.379	98.3518	114.732	50.1408	53.1465	70.35	181.237	53.2435	133.27	175.143	81.3885	251.83	178.134	106.181	47
875	COL6A3	Collagen alpha-3(VI) chain	P12111	83	2	293.667	348.702	254.535	183.053	121.723	116.671	193.151	163.968	134.797	95.469	0	136.276	118.605	10.3348	87.0249	0	264
876	CYB5R2	NADH-cytochrome b5 reductase 2	Q6BCY4	7	2	50.7501	64.7366	97.4185	104.767	344.079	64.1969	90.5684	209.193	132.003	41.1601	7.90193	82.5335	164.277	65.9732	110.127	169.348	97
877	PFKM	ATP-dependent 6-phosphofructokinase, muscle type	P08237	45	23	15548.1	20083.6	21999	15204.7	19383.3	22437.6	12993.4	26805.6	24237.1	19502.7	23390.4	22373	23924.5	19834.6	22948.4	17979.2	66
878	ACAD9	Acyl-CoA dehydrogenase family member 9, mitochondrial	Q9H845	12	1	67.802	61.5899	93.367	1.14038	44.3657	37.4463	57.0244	17.6303	20.1922	56.4889	64.575	38.5408	0	32.6228	8.77588	17.4987	49
879	ADPRHL2	Poly(ADP-ribose) glycohydrolase ARH3	Q9NX46	1	1	282.903	327.945	353.668	256.217	383.593	274.583	218.261	428.632	303.914	225.97	79.9466	273.555	393.642	376.682	333.595	265.202	28
880	STON2	Stonin-2	Q8WXE9	4	2	172.428	183.463	645.672	384.932	546.91	326.975	327.195	487.1	368.931	230.835	309.639	392.02	682.713	674.851	547.585	273.159	71
881	EEF1D	Elongation factor 1-delta	E9PRY8	16	6	2546.96	2746.26	3042.05	2628.73	3839.66	2788.34	1933.14	4232.4	3114.9	2281.04	4126.09	3398.05	4150.54	4014.07	3244.85	2897.64	57
882	CYB5B	Cytochrome b5 type B	H3BUX2	4	3	773.293	856.132	942.144	1357.08	2509.33	2042.24	405.16	2489.95	1628.66	1014.62	1882.91	1587.93	1951.3	1747.94	1345.59	877.908	14
883	LRP1	Prolow-density lipoprotein receptor-related protein 1	Q07954	41	10	1298.06	1757.66	1485.78	2376.24	3816.59	1969.02	707.773	3522.9	2425.47	1341.88	3354.38	2530.39	3640.65	2984.89	2748.59	2046.77	367
884	HDAC6	Histone deacetylase 6	Q9UBN7	7	3	84.2138	229.934	208.266	161.137	495.345	221.682	132.439	492.119	394.718	137.374	180.014	521.098	377.008	470.504	801.744	209.295	62
885	PSMA6	Proteasome subunit alpha type	G3V5Z7	8	2	1945.99	1986.85	2203.55	2086.11	3350.93	2508.64	1862.95	2997.66	2695.27	2493.34	1859.48	3275.49	2884	2106.35	2308.58	1966.92	21
886	SCARB2	Lysosome membrane protein 2	Q14108	6	2	211.599	288.679	317.756	306.857	410.184	268.976	74.6845	263.5	228.523	400.706	435.177	573.775	359.345	618.688	695.186	275.698	40
887	LGALS3BP	Galectin-3-binding protein	Q08380	8	1	278.731	327.433	346.42	301.076	216.859	191.177	355.411	451.854	362.281	251.771	232.867	303.501	209.933	181.916	239.029	204.813	42
888	RAB6B	Ras-related protein Rab-6B	Q9NRW1	21	2	204.85	602.418	672.67	347.025	830.949	757.848	456.079	715.092	988.065	570.974	742.592	805.959	590.661	486.849	817.249	475.257	21
889	NUDT21	Cleavage and polyadenylation specificity factor subunit 5	O43809	6	3	303.658	448.214	432.578	358.437	379.173	228.971	277.487	475.266	381.944	322.796	530.512	535.856	440.854	536.005	502.407	452.459	18
890	PHB	Prohibitin	P35232	23	9	6082.24	6980.98	6752.75	5649.54	8716.37	9481.77	5485.79	9602.28	6504.17	6575.33	6822.85	7863.24	8501.68	6833.88	7563.47	5784.17	27
891	GALE	UDP-glucose 4-epimerase	Q14376	3	1	0	0	17.321	9.1684	35.7899	58.5423	0	15.0601	32.7782	47.0271	18.842	7.72321	28.9647	8.85543	21.3281	7.75394	22
892	HSPA12A	Heat shock 70 kDa protein 12A	O43301	31	14	5079.3	7460.07	5316.89	5452.13	7146.04	18324.2	4524.11	10031.4	5054.77	5899.21	3946.35	6556.12	5679.51	4985.68	7152.39	4442.87	55
893	MYH14	Myosin-14	Q7Z406	56	7	1373.99	1696.2	1629.39	1339.02	1336.56	1339.93	1278.54	1641.69	1670.64	1018.66	1205.49	1314.59	1305.02	1180.01	1246.96	1325.31	240
894	LMNB1	Lamin-B1	P20700	17	3	232.694	209.308	255.017	107.748	195.14	61.0161	144.876	103.478	131.421	132.961	373.478	431.172	148.509	450.994	276.984	166.901	71
895	QPRT	Nicotinate-nucleotide pyrophosphorylase [carboxylating]	Q15274	8	3	380.81	692.593	682.247	417.784	801.474	403.486	371.469	563.855	708.022	580.15	1575.22	1055.91	563.761	1251.02	361.902	791.227	23
896	MCCC1	Methylcrotonoyl-CoA carboxylase subunit alpha, mitochondrial	Q96RQ3	6	3	928.948	888.91	1105.04	1048.34	863.547	900.367	903.681	1410.85	986.602	954.19	878.039	1077.93	1476.79	1419.48	1301.57	1161.55	75
897	ESD	S-formylglutathione hydrolase	P10768	24	15	11243.6	14053.4	13390.2	9445.85	14131.3	9032.37	6474.04	13999.2	11896.2	9803.88	17900.1	16944.6	16580.9	19221.1	10027.5	11261	22
898	HSP90AB1	Heat shock protein HSP 90-beta	P08238	84	28	11606.2	15753.1	22041.8	13926.5	20484.9	28766.2	12564.5	21291.4	25731.4	16998.8	24681.3	19775.6	24844.5	15860.5	15940.2	12617.6	65
899	CBS	Cystathionine beta-synthase	P35520	9	3	272.546	244.844	171.091	141.041	75.4748	119.573	164.065	176.301	373.719	306.556	448.838	89.0325	204.636	469.348	294.872	601.277	55
900	EIF4B	Isoform 2 of Eukaryotic translation initiation factor 4B	P23588-2	7	3	171.798	213.058	233.901	86.1129	173.43	144.993	101.73	113.107	87.3369	206.73	160.658	143.318	104.643	132.914	176.524	122.389	61
901	CAPG	Macrophage-capping protein	P40121	16	11	6399.65	6643.43	7195.58	6215.41	6791.38	4718.11	5140	6687.03	6959.69	5457.84	8874.03	10094.7	9360.03	8720.5	7006.69	6830	31
902	PARK7	Protein deglycase DJ-1	Q99497	33	18	26118.6	33101.5	31555.5	26399.8	38841.7	26545.9	22391.4	37747.6	30204.1	31613.3	34581.1	33456.5	34625.6	32791.9	25465.7	24361	16
903	SYT7	Synaptotagmin-7	F5H6C1	4	1	54.7964	44.097	53.0016	89.901	25.2942	46.2829	24.0671	36.3316	62.1632	21.8501	62.3545	43.1449	0.241643	41.634	0.723967	78.8967	57
904	NDUFA4	Cytochrome c oxidase subunit NDUFA4	O00483	7	2	567.118	627.765	895.096	670.331	661.766	1068.45	1005.1	1097.77	551.459	720.931	618.542	627.314	798.224	539.859	818.093	524.782	9
905	GIT1	ARF GTPase-activating protein GIT1	Q9Y2X7	18	5	941.198	1238.43	1378.92	1157	1767.14	1434.57	624.059	1921.18	1284.36	1362.71	1564.03	1668.93	1713.08	1836.15	1491.73	1307.13	66
906	PPIL3	Peptidyl-prolyl cis-trans isomerase (Fragment)	H7BZ14	1	1	174.884	174.314	176.401	173.915	169.572	134.902	121.261	238.269	153.647	63.7338	140.123	5.79921	74.3899	75.7807	100.464	109.418	18
907	PSME2	Proteasome activator complex subunit 2	A0A087X1Z3	10	5	845.294	964.911	1732.69	1152.84	2022.01	726.972	1017.94	2106.62	1755.09	1367.23	2138.84	2225.84	1715.47	2331.23	1261.27	1346.64	32
908	IFIT1	Interferon-induced protein with tetratricopeptide repeats 1	P09914	6	2	764.851	1092.15	1101.28	857.023	1620.03	1110.52	757.707	1846.67	1042.26	886.861	1243.85	1439.64	1504.68	1164.05	1156.81	968.468	55
909	TUBB4A	Tubulin beta-4A chain	P04350	291	13	8271.55	14220.1	12073.6	13549.5	23004.5	38112.3	8714.85	18308.7	13063.8	16735.3	8930.04	19220.8	13382.6	12159.9	15436.3	9162.71	31
910	PNP	Purine nucleoside phosphorylase	P00491	15	10	2221.84	2488.09	3101.08	1926.91	4889.38	1336.81	2704.18	2778.34	4672.8	2777.01	4655.05	4041.22	4463.88	5320	2630.18	3866.51	30
911	MAN2C1	Alpha-mannosidase 2C1	Q9NTJ4	5	1	336.607	283.653	388.393	398.015	555.955	355.213	255.655	471.571	375.683	197.38	445.623	279.89	416.9	343.554	340.214	320.539	74
912	IVD	Isovaleryl-CoA dehydrogenase, mitochondrial	A0A0A0MT83	9	1	401.024	380.556	287.722	369.46	234.353	346.947	209.578	387.43	381.268	149.488	631.089	485.966	275.699	197.402	26.5815	283.645	42
913	HYI	Putative hydroxypyruvate isomerase	F6UJY1	8	1	48.6535	36.6575	31.2605	26.1782	24.4558	0	2.53784	45.1737	7.57974	20.3219	159.914	166.614	103.593	85.8642	52.5149	31.6061	28
914	SELENBP1	Selenium-binding protein 1	Q13228	37	18	23267.1	19554	21470.4	17623.4	20932.3	19327.4	12240.2	16267.2	21727.1	19700.7	28159.3	21762.3	24460.6	25950.2	19388.1	24104.7	44
915	RPA1	Replication protein A 70 kDa DNA-binding subunit	P27694	6	3	211.063	222.485	263.061	183.674	91.6304	104.477	208.023	219.842	132.043	159.923	91.1557	161.935	135.955	133.399	136.348	108.755	63
916	DCN	Decorin	P07585	1	1	82.6913	160.002	100.981	90.6283	118.356	106.113	77.2974	89.6772	74.9078	73.9748	164.592	109.133	110.472	56.0347	91.3784	54.5242	37
917	EFTUD2	116 kDa U5 small nuclear ribonucleoprotein component	Q15029	13	4	342.563	376.271	370.108	267.419	258.023	76.9289	228.456	279.038	277.508	281.713	338.76	448.998	373.602	216.902	235.614	185.987	64
918	CCAR2	Cell cycle and apoptosis regulator protein 2	Q8N163	8	2	186.433	354.381	314.037	203.136	76.1464	111.997	201.035	155.59	256.189	244.514	197.554	232.062	217.006	213.532	241.644	171.682	78
919	CASK	Peripheral plasma membrane protein CASK	O14936	17	5	523.926	519.476	695.677	557.763	823.857	751.083	867.771	1011.19	667.058	530.292	686.06	682.519	1022.87	595.654	973.22	596.466	77
920	SSR1	Translocon-associated protein subunit alpha	E9PAL7	1	1	179.505	174.857	185.326	119.905	165.158	137.728	121.682	200.339	135.852	133.112	160.471	171.229	191.138	176.445	164.63	120.378	23
921	NDUFB4	NADH dehydrogenase [ubiquinone] 1 beta subcomplex subunit 4	O95168	7	1	162.393	301.012	316.039	238.483	373.848	503.872	283.986	519.405	315.19	277.96	140.579	319.436	370.347	256.178	384.263	319.687	11
922	GARS	Glycine--tRNA ligase	P41250	23	10	2907.35	3207.39	3230.46	2312.53	4762.59	3536.23	2726.75	4611.99	3194.51	2491.6	2669.31	3400.57	4069.82	3232.2	3638.78	2629.31	71
923	RAD23B	UV excision repair protein RAD23 homolog B	P54727	13	6	1490.17	2202.85	2559.2	1711.13	3418.96	2732.29	1565.48	2793.64	2420.73	2169.57	2633.91	2672.41	2831.49	2539.99	3033.31	2299.1	28
924	PITPNA	Phosphatidylinositol transfer protein alpha isoform	Q00169	17	4	2323.9	3189.39	2991.37	2616.82	4440.84	2683.81	1914.12	4317.52	3623.4	2608.69	4088.8	3964.26	4738.52	3185.54	3170.11	2714.75	36
925	FN3K	Fructosamine-3-kinase	Q9H479	12	4	350.224	457.799	621.152	414.494	684.367	618.855	282.788	733.997	554.638	444.733	939.518	542.735	724.14	582.415	762.153	718.244	32
926	ABR	Isoform Short of Active breakpoint cluster region-related protein	Q12979-2	13	6	2139.64	2009.97	2550.08	1492.74	3653.07	2340.12	2587.75	2855.15	2270.26	1768.11	1616.04	1461.74	2146.14	2055.57	1992.94	2314.82	70
927	AKR7A2	Aflatoxin B1 aldehyde reductase member 2	O43488	17	4	877.314	673.267	1657.65	703.875	955.322	1129.13	1253.37	1146.74	1712.49	2075.19	1270.85	2070.91	2146.29	1430.9	1500.7	774.45	29
928	ARPC2	Actin-related protein 2/3 complex subunit 2	O15144	14	8	2198.32	2560.5	2378.02	1763.09	3248.71	2873.09	1361.06	3499.53	2600.7	2826.11	3553.09	3291.71	2243.76	3317.07	2284.74	2315.68	34
929	CADM4	Cell adhesion molecule 4	Q8NFZ8	4	1	79.9554	117.915	92.0029	88.3982	181.501	102.108	61.9783	276.528	93.2304	43.0472	205.341	163.044	270.588	174.923	166.553	159.334	25
930	SYNE1	Nesprin-1	Q8NF91	39	1	653.475	738.975	653.039	778.681	573.695	605.841	450.735	842.809	541.267	451.111	521.024	642.603	480.823	679.967	521.331	609.783	869
931	GSTT1	Glutathione S-transferase theta-1	P30711	5	1	532.421	534.785	722.067	304.139	235.71	660.902	197.903	257.808	376.879	169.998	507.899	805.027	57.0013	396.911	565.751	88.7283	22
932	HPRT1	Hypoxanthine-guanine phosphoribosyltransferase	P00492	16	10	2718.12	4249.25	4246.58	3356.26	7358.22	9300.23	2982.37	6704.17	3658.48	4655.45	2721.11	5126.54	4708.27	4579.62	5205.94	3032.53	27
933	PPIB	Peptidyl-prolyl cis-trans isomerase B	P23284	12	2	648.521	579.545	906.979	771.372	1339.02	673.199	752.33	1188.89	1029.63	547.74	1264.26	903.471	1376.86	1192.53	964.01	835.544	29
934	GYS1	Glycogen [starch] synthase, muscle	P13807	6	1	89.6626	159.23	113.485	41.2466	215.331	57.9005	17.1673	223.296	151.331	56.1892	74.1707	202.244	238.327	201.914	190.133	167.515	52
935	SEC13	Isoform 3 of Protein SEC13 homolog	P55735-3	6	2	564.368	797.88	867.21	552.024	519.935	528.666	386.643	611.186	660.183	331.251	728.644	540.668	1104.62	773.175	672.142	412.279	23
936	ATP6V1C1	V-type proton ATPase subunit C 1	P21283	17	4	1327.96	1761.81	1698.51	1446.49	1759.15	2978.49	1401.73	2355.13	1441.55	1546.82	1275.49	1544.93	1804.15	1633.03	2106.7	1810.43	41
937	ILVBL	Acetolactate synthase-like protein	A1L0T0	1	1	209.328	265.062	334.953	218.889	341.58	91.0035	152.696	306.508	305.962	238.103	337.221	351.355	257.237	416.992	399.87	333.959	53
938	KIF3A	Kinesin-like protein	J3KPF9	11	2	384.679	295.151	386.241	245.728	371.315	266.628	450.656	236.584	279.758	171.763	232.816	190.163	292.054	235.025	233.77	275.35	83
939	BUB3	Mitotic checkpoint protein BUB3	O43684	3	2	1067.41	1432.06	1133.13	1321.11	1567.9	903.078	603.489	1523.3	1097.98	871.055	1210.74	1122.49	1762.65	1501.91	1297.62	1279.84	27
940	ABLIM1	Actin-binding LIM protein 1	A0A0A0MRL6	18	5	468.137	699.935	644.653	500.612	288.697	597.678	269.649	388.71	600.282	556.015	511.643	325.761	339.829	377.371	271.144	468.924	77
941	PDXK	Pyridoxal kinase	O00764	27	14	4812.91	5215.41	6048.04	7066.61	10248.1	6853.17	3953.83	10074.4	7219.82	4044.45	7453.81	9069.54	5621.65	8637.97	8402.85	6987.71	27
942	PAM	Isoform 6 of Peptidyl-glycine alpha-amidating monooxygenase	P19021-6	4	1	186.589	232.571	259.975	422.953	631.138	419.381	54.4297	564.353	301.026	365.938	412.248	348.098	540.848	681.136	624.094	440.965	80
943	LRSAM1	E3 ubiquitin-protein ligase LRSAM1	Q6UWE0	9	2	173.938	218.143	267.454	277.826	212.199	234.104	144.957	294.949	385.365	198.176	316.345	301.795	331.013	351.588	214.036	286.027	74
944	PDHX	Pyruvate dehydrogenase protein X component, mitochondrial	O00330	12	3	2496.25	5776.33	3587.26	2792.05	4928.45	3574.44	1588.93	3621.86	3335.97	2850.41	4327.59	4845.15	3404.86	3112.68	2801.97	2563.91	52
945	HSPH1	Heat shock protein 105 kDa	Q92598	23	12	2107.8	3027.27	4020.69	2490.59	4613.39	8184.43	1948.83	4804.59	4030.68	3222.75	3745.7	3740.92	3996.89	2485.5	3111.29	1976.55	88
946	NCAM2	Neural cell adhesion molecule 2	H9KV31	15	4	446.793	761.728	529.532	515.837	1015.94	1503.1	165.44	945.101	395.909	431.386	388.038	803.638	421.846	300.576	515.814	247.012	81
947	SYN1	Isoform IB of Synapsin-1	P17600-2	35	1	208.2	180.544	200.397	104.853	418.032	1001.01	147.073	477.583	127.002	501.432	109.188	611.434	114.499	122.915	248.751	32.5049	47
948	SULT4A1	Sulfotransferase 4A1	Q9BR01	6	4	360.5	343.554	365.49	433.798	424.808	667.228	490.143	611.289	538.873	479.865	219.461	525.512	389.084	219.354	527.296	251.952	31
949	FKBP1A	Peptidyl-prolyl cis-trans isomerase FKBP1A	P62942	4	2	225.375	255.249	314.097	168.705	205.543	555.977	321.28	534.459	308.32	263.221	203.285	251.153	323.177	246.73	126.314	116.767	13
950	ASAH1	Acid ceramidase	Q13510	9	6	1897.01	1625.9	2181.89	1832.4	3354.13	2148.06	2120.52	2861.03	1985.76	2037.78	2691.61	2253.39	2805.16	2540.17	2572.14	1884.66	34
951	WDR44	WD repeat-containing protein 44	Q5JSH3	7	2	47.6955	121.124	122.581	51.7083	331.633	132.405	28.4726	149.75	218.547	205.608	169.72	268.888	203.29	93.159	239.294	77.6787	77
952	CAPNS1	Calpain small subunit 1	A0A0C4DGQ5	15	10	3362.91	3706.32	4679.56	3345.1	6080.37	3497.18	3010.61	5392.37	5052.55	3353.62	6553.94	5588.55	5703.69	5775.42	3958.99	4738.65	22
953	ANO6	Anoctamin-6	Q4KMQ2	1	1	139.796	147.847	177.032	93.2894	108.43	92.553	13.0234	143.579	129.226	66.4125	155.573	119.133	107.474	91.3708	56.4885	94.9246	78
954	INF2	Inverted formin-2	Q27J81	3	1	526.224	489.722	582.542	622.512	318.516	410.105	293.054	630.508	667.331	388.601	595.479	408.049	743.717	833.3	592.415	675.546	99
955	MTCH1	Mitochondrial carrier homolog 1	Q9NZJ7	2	2	96.2328	53.6837	116.663	48.7479	56.8039	157.945	30.4055	89.4859	45.0967	92.279	51.8132	52.276	49.4222	23.4924	59.3209	39.8463	28
956	ECI2	Enoyl-CoA delta isomerase 2, mitochondrial	A0A0C4DGA2	3	1	339.064	429.265	545.844	331.572	558.989	405.686	320.391	640.285	633.966	367.482	432.662	485.381	523.244	291.1	369.441	376.914	33
957	NSF	Vesicle-fusing ATPase	P46459	57	28	17978.4	25776.7	24284.2	23274.8	35282	52916.8	16871.6	35850.1	21506.7	25044.6	20536.8	33165.6	28252.4	23249.8	30214.1	21907.9	67
958	SNCB	Beta-synuclein	Q16143	7	2	1554.84	2105.83	1309.62	902.111	3698.43	4885.01	1411.99	2825.26	1269.59	1416.59	1035.49	1711.24	1668.46	1675.33	2015.08	1551.55	12
959	CRYL1	Lambda-crystallin homolog	Q9Y2S2	18	5	1575.26	2492.2	2126.24	1644.57	2065	1853.66	1045.9	1992.75	1951.8	1138.14	1992.92	2039.52	1951.62	1924.24	1406.88	1679.03	24
960	PSMD5	26S proteasome non-ATPase regulatory subunit 5	Q16401	7	2	187.573	220.408	237.373	239.962	300.264	237.607	137.948	318.731	256.364	148.949	416.44	405.985	387.613	330.513	308.331	243.319	49
961	ANP32B	Acidic leucine-rich nuclear phosphoprotein 32 family member B	Q92688	3	1	179.646	240.599	288.449	210.689	79.3652	123.153	160.39	280.281	127.639	32.4893	0	165.984	215.43	77.0066	174.336	66.1133	20
962	FAM98B	Isoform 2 of Protein FAM98B	Q52LJ0-2	5	3	192.181	310.989	417.196	129.986	265.66	387.478	98.7715	323.283	324.222	522.937	367.381	385.607	244.211	390.972	521.649	214.46	25
963	MYL6	Myosin light polypeptide 6	J3KND3	8	5	2588.31	2616.43	3275.45	2566.17	4744.93	1924.47	2188.1	3650.33	2300.39	1725.7	2493.29	2760.23	3775.99	2197.37	2275.44	1815.28	16
964	MGLL	Monoglyceride lipase	A0A0C4DFN3	9	1	41.5486	42.5094	105.323	62.3173	236.775	53.8942	86.8391	170.604	82.8723	76.9018	39.7514	78.5163	108.33	38.1625	55.4283	56.5658	25
965	CAPRIN1	Caprin-1	Q14444	6	1	44.3453	40.6825	59.4061	67.2791	133.575	122.984	12.3061	178.35	143.224	65.2776	173.019	147.126	91.2614	156.151	71.5442	99.6896	48
966	PDHA1	Pyruvate dehydrogenase E1 component subunit alpha, somatic form, mitochondrial	P08559	20	8	1403.32	2260.46	1922.23	1778.06	2181.75	3231.54	1119.43	3224.79	1791.92	1255.37	1521.45	2304.61	2265.78	2293.04	2749.47	1779.31	36
967	CORO1B	Coronin-1B	Q9BR76	10	4	966.832	1203.47	1170.35	1034.78	1575.11	872.801	685.259	1598.65	1434.17	887.864	1631.07	1370.07	1751.7	1626.75	1651.68	986.345	46
968	AK5	Adenylate kinase isoenzyme 5	Q9Y6K8	6	2	101.256	223.099	138.192	70.1862	166.28	894.888	95.1565	310.953	99.9905	151.524	49.7909	150.721	89.6495	76.5509	127.817	54.158	44
969	RAB7A	Ras-related protein Rab-7a	P51149	14	5	6501.97	7767.49	7632.09	6764.7	9207.21	6615.37	5092.01	9283.67	7240.39	5331.36	8322.81	8482.99	7076.4	7807.98	5784.8	6832.52	20
970	PLXNA4	Plexin-A4	Q9HCM2	16	3	48.0107	90.5532	118.578	28.8215	327.979	139.5	88.5958	223.21	106.081	47.1622	36.7231	57.9102	82.3011	86.5256	42.7303	63.1952	181
971	KCTD12	BTB/POZ domain-containing protein KCTD12	Q96CX2	10	3	1021.79	1370.13	1284.06	1013.88	1417.71	1013.24	621.654	1519.31	1669.81	1157.63	1133.96	1664.87	2047.31	1323.6	1514.79	991.263	27
972	PKM	Pyruvate kinase PKM	P14618	126	4	19916.9	20326.9	24715.5	16416	23292.2	12686.4	13801.1	23723.4	21994.6	15996.4	29058.8	25980.2	25295.9	25234.1	18718.4	19022.6	41
973	MARC2	Mitochondrial amidoxime reducing component 2	Q969Z3	6	3	239.58	178.685	230.228	140.049	60.6579	128.686	119.024	112.093	85.3293	147.796	142.785	180.952	124.289	202.033	195.977	134.091	37
974	FERMT2	Fermitin family homolog 2	Q96AC1	12	4	595.245	432.232	657.538	682.147	660.158	806.681	470.56	961.188	771.902	381.895	1211.45	507.651	1103.18	960.45	740.778	1018.64	63
975	RPH3A	Rabphilin-3A	Q9Y2J0	4	1	22.7182	43.2265	3.03387	56.4977	0	191.032	0	31.7855	0	55.2967	0	34.3378	0	0	0	0	60
976	IDH3B	Isocitrate dehydrogenase [NAD] subunit, mitochondrial	A0A087WZN1	10	5	1517.8	2935.58	2284.39	1845.2	2175.41	3692.87	1545.22	3109.31	1715.83	2181.25	1255.24	1805.91	1973.53	1734.47	2295.94	1677.81	41
977	CLDN10	Claudin-10	P78369	1	1	30.3646	53.3932	36.0257	1.2077	0	6.95319	7.21307	3.28851	0	33.4675	8.22641	9.47714	0	23.4376	41.5921	2.67068	20
978	TMEM189-UBE2V1	HCG2044781	I3L0A0	11	1	71.6117	98.4071	89.1922	94.4471	86.7811	75.2802	86.5828	117.602	82.7827	68.2964	58.0069	72.8068	103.686	75.045	98.8355	55.1154	31
979	VIM	Vimentin	P08670	194	93	456659	322888	268647	163970	255095	79576	201329	193118	209332	149961	450495	333217	256514	238587	139896	272907	49
980	ADCY2	Adenylate cyclase type 2	A0A0A0MTM9	3	1	78.624	107.778	92.6041	34.3384	77.1824	25.2484	15.8204	91.7893	61.2233	39.9401	84.4075	145.169	6.6593	67.6594	80.4443	33.9265	87
981	OSCP1	Protein	Q8WVF1	5	4	260.705	610.107	810.455	445.952	1509.01	675.148	483.314	705.005	690.506	405.183	784.185	689.101	911.819	1030.96	1013.06	680.995	40
982	SEPT8	Septin-8	Q92599	26	10	5564.5	8135.85	7335.22	6739.53	9146.34	7599.11	4041.31	8603.83	6078.58	4888.21	6287.43	8234.3	7707.38	7316.67	7190.27	6225.79	43
983	ARPC3	Actin-related protein 2/3 complex subunit 3	O15145	9	4	1043.35	1566.54	1557.65	1129.26	1686	1671.56	896.29	1799.91	1443.13	1509.38	1916.11	1787.09	2508.89	1820.31	1832.53	1167.58	19
984	DNM1L	Isoform 6 of Dynamin-1-like protein	O00429-6	41	21	6296.63	8572.83	8623.9	6496.1	11649	11018.7	6164.25	11094.6	8275.5	7975.31	8063.86	8780.93	9410.44	7577.64	9492.89	7635.5	70
985	GFAP	Glial fibrillary acidic protein	P14136	757	19	24486.1	25619.5	21248.8	22373.6	15753.4	16075.5	15218.3	23381.5	17313.7	11879.2	22613.8	17734	14776	19167.4	11661.2	21191.1	49
986	GNB1	Guanine nucleotide-binding protein G(I)/G(S)/G(T) subunit beta-1	P62873	54	20	30043.8	36587.5	35846.5	32101.1	56383.2	50372	22074.6	49069.3	36952	33558.9	34961.2	38826.2	44945.5	37294.4	40682.5	28699.8	31
987	YES1	Non-specific protein-tyrosine kinase	J3QRU1	13	6	157.269	282.258	205.057	240.989	776.578	118.244	1003.67	538.552	754.642	390.316	552.298	742.206	346.728	448.245	536.265	377.476	55
988	NRXN3	Neurexin-3	Q9Y4C0	9	1	385.526	631.026	1121.18	514.728	454.156	860.948	215.289	637.397	816.069	605.311	1015.66	828.497	851.09	761.463	725.76	480.633	138
989	VCP	Transitional endoplasmic reticulum ATPase	P55072	60	33	24147	30092.7	30546.9	23732.3	43839.5	28768.7	20378.8	38342.3	32460	24099.1	34301.8	32613.3	35272.6	29919.3	29562.7	24298.7	70
990	NDUFB9	NADH dehydrogenase [ubiquinone] 1 beta subcomplex subunit 9	E9PH64	5	4	272.604	506.045	320.46	376.191	677.377	601.014	251.983	542.952	449.738	684.088	334.009	666.845	539.549	1031.67	764.965	445.22	18
991	EPDR1	Mammalian ependymin-related protein 1	Q9UM22	3	2	0	66.1886	43.1085	30.1226	115.748	329.406	2.90262	105.056	57.4171	138.801	94.8439	120.374	153.828	184.2	175.227	56.9751	20
992	CLU	Clusterin	P10909	17	6	2405.48	2630.76	2931.28	2339.44	3440.95	5787.38	2941.57	3005.16	2738.85	1914.23	3479.07	2101.84	3614.38	2055.69	2601.39	2047.5	45
993	CKAP5	Cytoskeleton-associated protein 5	Q14008	26	6	14822.1	34553.6	22428.4	14729	20487.1	20390.2	10710.3	17644.2	18741.3	15686.4	26105.5	20955.6	21275.9	21615.5	19293.3	20417.3	175
994	ESYT1	Extended synaptotagmin-1	Q9BSJ8	8	3	250.405	136.708	281.194	67.1874	351.876	257.953	374.969	283.952	227.095	63.8631	132.826	33.7367	235.213	61.5252	105.446	195.379	91
995	RPL23	60S ribosomal protein L23	P62829	1	1	61.1686	84.1957	82.2117	82.4718	16.3366	48.9153	13.9075	43.4104	39.1583	24.3132	0	24.1883	38.9723	24.5817	34.1276	13.0158	20
996	HADH	Hydroxyacyl-coenzyme A dehydrogenase, mitochondrial	A0A0A0MSE2	15	11	5175.96	5899.88	6230.04	5461.76	9189.14	6135.56	4129.32	8778.19	6150.32	4972.85	7973.43	7122.86	7294.59	7208.75	7872.31	5898.14	34
997	SH3BGRL2	SH3 domain-binding glutamic acid-rich-like protein 2	Q9UJC5	3	2	1017.01	1174.77	1132.49	1238.81	1363.28	1664.58	824.266	1710.94	1351.87	1200.49	1132.54	1172.18	1502.02	1099.27	1338.96	1104.05	13
998	SORD	Sorbitol dehydrogenase	Q00796	12	4	3633.41	3171.8	2177	1862.91	2250.8	2085.62	1245.55	2295.14	2347.38	1514.94	3693.42	2582.91	2309.38	3081.41	1173.5	1843.27	32
999	NUDT16	U8 snoRNA-decapping enzyme	Q96DE0	6	2	172.439	177.029	212.641	226.757	373.007	196.744	147.202	403.626	327.812	164.56	360.915	313.069	222.999	288.597	131.261	276.975	9
1000	NCAM1	Neural cell adhesion molecule 1 (Fragment)	A0A0D9SF30	24	11	2546.51	3549.28	6750.02	3808.32	34679.4	5432.34	5481.38	13317.1	10032.4	5171.14	4858.54	7635.6	7636.04	7638.77	8079.62	5361.85	31
1001	ICAM5	Intercellular adhesion molecule 5	Q9UMF0	15	5	906.966	2205.22	1490.95	1201.27	1588.58	2654.13	1195.87	2177.66	1163.53	1358.76	767.439	1584.41	1467.89	1345.07	1243.25	1174.18	42
1002	MTX2	Metaxin-2	O75431	5	4	718.95	983.214	936.497	754.579	584.921	602.696	599.255	774.569	771.752	710.979	749.912	951.612	789.169	506.252	772.724	691.267	23
1003	PSMC5	26S protease regulatory subunit 8	P62195	18	3	128.253	136.189	187.4	192.582	316.483	187.632	145.108	352.254	170.874	217.842	169.781	318.643	414.853	255.362	374.3	118.254	49
1004	PEF1	Peflin	Q9UBV8	3	3	902.285	1024.29	940.595	882.323	1152.48	1026.69	729.35	1253.5	995.094	855.02	1136.81	1156.61	1022.57	1188.18	935.941	778.97	19
1005	CAPN5	Calpain-5	E7EV01	4	2	3566.73	4088.49	3061.94	2474.49	813.1	840.253	2178.67	1947.64	1569.68	655.198	2147.8	1152.45	2415.85	3439.89	713.627	4456.2	65
1006	PEBP1	Phosphatidylethanolamine-binding protein 1	P30086	44	28	89425.7	115841	95000.5	90189.4	110653	102561	67559.9	115607	98411.6	87212.6	123253	119492	133391	125624	104304	111584	20
1007	RAB2A	Ras-related protein Rab-2A	P61019	16	7	1401.46	1699.02	1395.2	1597.09	2937.57	2898.47	929.914	2664.72	2000.87	1546.51	1530.35	2307.95	2232.9	1805.13	2128.41	1717.24	19
1008	NAP1L1	Nucleosome assembly protein 1-like 1	F5H4R6	15	3	492.525	518.866	599.133	650.273	935.481	452.423	325.181	782.562	643.2	422.049	594.614	614.287	651.078	431.553	436.948	476.85	30
1009	PSMA7	Proteasome subunit alpha type-7	O14818	12	5	1551.28	2005.13	1975.8	1837.42	2343.19	1848.39	1667.14	2602.99	2290.8	1985.76	1952.03	2454.07	2414.43	2265.46	2050.6	1458.09	35
1010	SSR4	Translocon-associated protein subunit delta	P51571	3	2	130.475	151.743	156.145	129.752	93.7543	77.43	115.898	210.333	125.936	70.3665	196.995	119.978	266.408	224.553	154.531	152.973	14
1011	G6PD	Glucose-6-phosphate 1-dehydrogenase	P11413	22	10	1798.04	2171.49	1946.62	1560.38	2787.61	1463.27	1305.08	1679.97	2111.77	1332.78	2452.48	2176.8	2980.23	2615.07	1957.45	2283.16	50
1012	NFS1	Cysteine desulfurase, mitochondrial	Q9Y697	7	4	612.888	793.86	863.53	724.074	634.744	1040.32	538.571	1150.01	643.164	628.526	661.934	509.842	779.98	614.312	755.645	772.768	37
1013	MTSS1L	MTSS1-like protein	A0A087WXN9	7	3	426.17	488.283	632.158	296.872	486.13	523.008	290.115	563.425	443.572	338.292	666.819	580.87	351.889	466.442	214.999	499.888	60
1014	SPTAN1	Spectrin alpha chain, non-erythrocytic 1	A0A0D9SF54	368	4	12096.3	14711.7	13509.8	13284.4	18571.3	13281.9	10704.8	17676	15527.4	11817	16609.1	15551	17449.5	15223.4	14830.8	13614.7	248
1015	SYAP1	Synapse-associated protein 1	Q96A49	4	1	81.9657	133.212	139.206	109.386	292.918	104.08	86.1717	179.878	130.327	66.8027	223.891	176.665	267.803	287.442	193.161	125.691	24
1016	NPTN	Neuroplastin	Q9Y639	15	1	2.13205	1.32799	10.8866	4.70027	27.1753	13.8106	4.13913	37.5558	9.85008	7.37625	0	20.7819	25.3294	0	1.31484	0	32
1017	SIRPA	Isoform 4 of Tyrosine-protein phosphatase non-receptor type substrate 1	P78324-4	14	7	2205.99	3793.71	2200.79	3416.33	3138.17	9901.59	841.991	4026.83	1852.13	2853.74	2603.92	4286.24	1529.28	1693.56	1771.02	1792.06	44
1018	MACF1	Microtubule-actin cross-linking factor 1, isoforms 1/2/3/5	H3BQK9	104	10	3877.11	4294.75	4878.75	5111.34	6408.06	3462.18	2615.32	6314.31	4287.3	1451.79	5293.92	3481.29	5552.21	5878.02	4727.27	4124.86	757
1019	SCGN	Secretagogin	O76038	14	5	536.988	1269.28	1076.33	928.116	2069.64	166.19	472.414	1256.87	1037.51	1637.11	1276.46	2519.01	2774.69	1815.01	3185.02	756.957	37
1020	SLC17A6	Vesicular glutamate transporter 2	Q9P2U8	3	1	24.102	0	67.9215	44.7792	262.84	93.2851	58.6901	211.033	31.6769	54.2384	20.0545	21.196	77.0564	8.43629	113.681	0	42
1021	SRRT	Serrate RNA effector molecule homolog	Q9BXP5	7	1	20.0307	19.6982	24.0012	26.0591	18.7673	6.45404	0	21.1371	21.302	14.62	1.04852	41.0021	52.6669	62.7912	65.3921	28.2426	61
1022	SCRIB	Protein scribble homolog	A0A0G2JNZ2	12	2	3326.8	3720.69	2394.33	2371.97	706.038	813.784	891.108	1914.09	1511.23	677.039	3348.95	1794.52	1330.6	2066.9	346.17	2111.33	124
1023	BPNT1	3'(2'),5'-bisphosphate nucleotidase 1	O95861	10	3	115.854	175.739	195.975	104.47	352.813	45.3011	99.7256	373.775	243.314	254.283	324.727	355.662	203.682	463.724	206.452	260.214	21
1024	HDDC3	Guanosine-3',5'-bis(diphosphate) 3'-pyrophosphohydrolase MESH1	Q8N4P3	2	1	67.0695	70.7484	86.8401	23.8529	12.5184	51.3443	49.9381	64.7366	31.1783	51.7625	11.9662	57.7651	9.21428	45.9222	15.3015	37.6874	23
1025	RBBP9	Putative hydrolase RBBP9	O75884	5	2	179.629	212.251	157.908	182.488	195.641	78.1652	64.3188	225.432	187.64	146.628	294.464	218.82	262.411	288.429	167.38	164.019	17
1026	GLUL	Glutamine synthetase	P15104	38	24	11156.9	22121.9	30553.9	30705.4	58744.2	16494.7	25950.5	41596.1	21417.7	21966.6	12114.8	47224.8	41575.1	28399.3	57454.7	33333.8	26
1027	TBC1D15	Isoform 3 of TBC1 domain family member 15	Q8TC07-3	7	1	59.6577	73.076	47.637	59.7622	57.9893	101.235	14.76	120.788	86.563	68.9574	115.801	53.891	18.5287	25.9174	35.5868	81.7017	58
1028	NT5E	5'-nucleotidase	P21589	10	5	225.415	605.026	404.503	380.89	712.418	99.1366	244.911	395.459	752.025	311.653	1008.45	725.655	559.213	402.462	281.296	302.373	54
1029	NDUFS1	NADH-ubiquinone oxidoreductase 75 kDa subunit, mitochondrial	P28331	36	18	8200.37	10093.6	9818.29	8478.32	11241.9	16393	7648.93	15064.9	10111.6	9971.63	6774.87	10591.4	10722.1	9127.47	10947.6	7657.08	63
1030	PPT1	Palmitoyl-protein thioesterase 1	P50897	5	4	1253.22	1898.68	1850.71	1726.61	3081.03	2041.82	1365.38	2483.31	1472.34	2060.38	1538.2	1927.01	2045.93	2170.87	2398.96	1474.26	17
1031	ATP6V1H	V-type proton ATPase subunit H	Q9UI12	17	8	4509.71	6032.46	4851.62	2857.15	4170.33	8254.5	2682.67	5471.25	5106.19	4969.09	3026.23	5937.16	3377.84	3543.49	4123.77	2759.83	55
1032	PPP1R9B	Neurabin-2	D3DTX6	7	1	14.8409	150.788	173.235	67.2009	390.853	217.426	54.4062	280.334	174.441	147.228	232.698	433.792	271.172	211.057	287.764	115.172	79
1033	ATP1B1	Sodium/potassium-transporting ATPase subunit beta-1	P05026	23	16	25384.1	45125.7	35819.9	31884.3	48614.4	61311.8	23404.7	58189.7	32703.6	32709.6	28714.5	43857.3	38893.8	33593.4	44085.7	30901.7	38
1034	COPS2	COP9 signalosome complex subunit 2	P61201	8	2	127.453	200.677	201.813	164.37	306.416	193.575	54.9223	230.615	264.917	198.221	182.31	249.061	246.612	266.742	305.839	238.913	49
1035	VPS45	Vacuolar protein sorting-associated protein 45	Q9NRW7	9	2	141.44	144.677	159.248	113.352	17.7754	135.636	120.826	140.308	78.073	108.453	8.08725	36.0593	24.8898	55.4193	120.29	4.35706	56
1036	MT-ATP8	ATP synthase protein 8	P03928	2	1	42.9323	43.6359	95.8779	81.6019	126.763	67.9282	27.7684	146.95	53.0765	71.8114	81.2815	94.66	114.568	100.035	127.06	81.5379	7
1037	FN3KRP	Ketosamine-3-kinase	Q9HA64	5	1	116.237	94.0994	119.303	99.4998	129.223	106.516	85.7943	96.9429	62.7629	81.4194	109.709	84.313	72.2479	94.5198	79.2929	105.372	26
1038	RTCB	tRNA-splicing ligase RtcB homolog	Q9Y3I0	13	5	1296.31	1484.92	1404.95	1488.54	1209.62	1394.75	655.775	1589.82	1151.71	1342.12	904.266	1618.91	910.379	785.708	1453.55	903.083	49
1039	HSPA1B	Heat shock 70 kDa protein 1B	A0A0G2JIW1	76	34	43054	43949	37120.7	38530	59006.9	52498.9	25788.1	52047.3	52542.1	36014.3	74898.3	52166.8	57340.2	42978.1	39450.5	35657.6	64
1040	RAP2B	Ras-related protein Rap-2b	P61225	6	1	482.73	640.626	384.547	457.886	547.088	844.613	240.931	535.348	271.238	296.188	423.949	577.707	344.962	440.14	285.543	412.382	18
1041	C1orf95	Protein stum homolog	F8WD64	2	2	195.628	326.165	171.061	255.271	219.15	760.423	96.9741	344.256	201.174	200.47	134.028	332.84	114.907	127.094	146.319	202.244	10
1042	VDAC1	Voltage-dependent anion-selective channel protein 1	P21796	45	25	31800.9	51748.8	46976.6	41750.3	64182.3	53209.3	32021.2	70921	49854.5	43291.9	36563.8	52931	55017.5	45586.4	57372.9	40944.9	28
1043	MINK1	Isoform 2 of Misshapen-like kinase 1	Q8N4C8-3	8	1	1092.54	1327.12	1226.63	486.108	767.434	492.449	955.754	798.17	1114.51	386.734	1000.57	658.536	1488.65	610.21	958.287	1446.83	116
1044	NDUFS3	NADH dehydrogenase [ubiquinone] iron-sulfur protein 3, mitochondrial	O75489	15	6	3933.71	5934.01	4902.34	4881.97	6722.49	8012.69	3607.64	8302.41	5638.66	4879.81	4739.5	7681.91	6357.63	7162.57	6257.34	5002.37	27
1045	PDIA3	Protein disulfide-isomerase A3	P30101	35	21	10094.4	10759	12315.7	9229.12	12478.2	8244.15	7638.85	12164.3	10470.3	9930.45	15929.2	12969.2	13097	11581	11940.8	9863.71	50
1046	RAP1GAP	Rap1 GTPase-activating protein 1	X6R8W7	5	2	326.97	541.776	568.733	447.987	680.205	919.771	343.584	701.158	514.055	474.629	445.946	497.669	678.503	597.598	538.812	396.494	54
1047	S100A10	Protein S100-A10	P60903	1	1	7042.74	3328.85	2415.74	2549.48	2533.19	1806.44	1950.67	1984.83	2230.94	1434.89	6198.52	2690.61	2709.81	2278.75	1039.69	1903.56	16
1048	RAN	GTP-binding nuclear protein Ran	B5MDF5	11	4	2626.27	2677.12	2851.57	2971.77	2397.12	2981.58	2203.3	3404.43	3100.43	3104.38	3424.09	3182.86	3716.68	3735.3	3812.2	3126.51	20
1049	ACY1	Aminoacylase-1	Q03154	4	1	129.147	210.136	215.373	277.213	37.7809	152.531	98.8353	270.208	369.607	188.722	365.051	320.448	213.031	307.777	219.949	277.708	38
1050	EEF2	Elongation factor 2	P13639	41	28	14694.6	16551.1	18265.4	12157.6	15018.2	14100.6	12576.6	19139.8	17193.1	16611.4	19154.2	18771.8	21182.4	17099.7	17619.2	12180.3	80
1051	LZIC	Isoform 2 of Protein LZIC	Q8WZA0-2	5	1	9.26117	30.1153	28.0437	20.8778	209.626	48.6115	183.449	143.614	90.4311	35.1637	29.9819	47.28	127.194	10.1275	59.9905	0	25
1052	HNRNPM	Isoform 2 of Heterogeneous nuclear ribonucleoprotein M	P52272-2	29	9	5207.88	6194.72	6740.88	5975.66	6242.46	3637.88	3801.8	7214.35	4833.84	3954.95	4611.19	5596	5922.38	5594.49	6194.74	4887.84	80
1053	STK24	Serine/threonine-protein kinase 24	B4DR80	5	3	320.47	550.853	479.657	176.901	490.834	610.423	196.901	442.445	317.343	298.76	218.593	347.551	287.056	222.365	389.153	281.339	46
1054	SEC14L2	SEC14-like 2 (S. cerevisiae), isoform CRA_c	B3KRD8	7	1	959.067	1151.59	1101.14	742.792	447.419	460.971	499.211	697.532	829.442	586.139	803.973	632.293	952.568	884.452	310.517	1185.32	29
1055	HSPA4L	Heat shock 70 kDa protein 4L	O95757	31	12	3499.44	4723.54	4124.71	3318.45	5168.82	3299.38	1824.86	4222.87	4284.26	2929.64	5227.8	3721.17	5109.46	4788.08	3889.42	4796.14	94
1056	DPP10	Inactive dipeptidyl peptidase 10	Q8N608	6	1	159.184	281.835	199.033	142.878	209.618	363.841	101.299	270.934	176.908	154.502	151.222	265.702	118.646	136.788	221.28	122.105	74
1057	HDDC2	HD domain-containing protein 2	Q7Z4H3	4	1	109.799	226.733	151.511	169.786	174.197	118.042	104.642	146.414	169.989	160.245	107.227	168.523	230.403	214.573	237.417	166.319	18
1058	PLXNB1	Isoform 2 of Plexin-B1	O43157-2	14	4	493.877	478.229	437.145	352.605	396.837	182.365	146.378	500.499	566.28	228.962	643.765	435.003	515.734	494.512	223.124	253.117	110
1059	FASN	Fatty acid synthase	P49327	71	31	12666.6	15861.2	17525.6	12042.9	13399.7	17154.6	12471.1	17880	13738.2	11004.4	13902.7	12684	15491.9	15626.6	15219.1	11254.3	183
1060	RAB8B	Ras-related protein Rab-8B	Q92930	11	3	1020.15	911.645	1313.15	1016.36	1358.39	1349.87	1178.45	1513.54	1098.8	1104.67	1012.06	999.062	1315.98	1155.4	1261.61	1194.01	29
1061	DNAJB2	DnaJ homolog subfamily B member 2	P25686	6	1	88.6205	124.201	205.459	111.233	494.876	602.324	85.7796	422.216	123.184	113.469	261.365	243.24	85.9386	169.717	111.756	241.414	29
1062	ATP6AP1	V-type proton ATPase subunit S1	Q15904	10	4	1408.21	2679.72	2176.84	2106.79	2772.74	4685.06	1555.92	3250.96	1979.98	2267.57	1427.15	2828.87	1838.97	1890.91	2655.02	1808.19	33
1063	APEX1	DNA-(apurinic or apyrimidinic site) lyase	P27695	9	3	788.542	833.749	921.67	684.192	1073.33	261.729	668.231	1016.45	838.056	1050.01	1142.13	979.955	1368.94	1344.57	1373.2	812.865	28
1064	NDUFC2	NADH dehydrogenase [ubiquinone] 1 subunit C2	O95298	3	1	160.252	256.089	365.057	337.332	300.115	381.983	234.962	593.138	193.811	260.937	439.436	231.474	412.62	493.121	413.892	215.1	10
1065	RPL11	60S ribosomal protein L11	P62913	3	1	7.84471	50.9074	32.2383	46.9463	61.2695	0	13.2771	50.2527	34.734	68.4512	104.13	138.541	45.3153	106.274	97.3015	87.5525	28
1066	C9	Complement component C9	P02748	2	1	435.898	393.008	589.793	317.83	467.116	359.328	629.666	430.908	575.524	380.984	287.051	327.159	482.608	255.781	320.295	191.809	56
1067	LCMT1	Leucine carboxyl methyltransferase 1	Q9UIC8	8	1	7.98428	42.9965	28.6335	17.153	30.2859	23.1803	0	44.1943	37.2636	35.5947	27.5208	57.4767	56.8735	52.1307	70.1235	49.5799	32
1068	FDXR	NADPH:adrenodoxin oxidoreductase, mitochondrial	A0A0A0MSZ4	8	1	134.355	96.8597	137.005	144.196	93.1768	67.2416	25.982	132.616	95.9881	18.5823	105.248	90.6326	78.4061	108.232	26.5799	24.8219	51
1069	USMG5	Up-regulated during skeletal muscle growth protein 5	Q96IX5	3	2	709.306	759.261	830.901	709.524	1016.05	1474.25	459.544	1314.4	983.606	909.99	970.488	1163.47	1148.37	1023.94	1225.6	979.518	9
1070	SRCIN1	SRC kinase-signaling inhibitor 1	A0A087X165	12	4	1483.68	1346.85	1424.87	1248.33	1437.77	1442.48	1110.71	1655.21	1625.59	1223.99	1722.03	1603.28	1499.81	1363.74	1079.09	1366.04	103
1071	ACBD7	Acyl-CoA-binding domain-containing protein 7	Q8N6N7	5	3	1158.05	801.778	736.125	912.618	1237.63	226.133	926.624	952.834	502.848	272.129	379.005	703.361	644.396	693.782	500.847	559.88	14
1072	VDAC2	Voltage-dependent anion-selective channel protein 2	P45880	23	6	5877.22	9211.48	9347.74	8504.82	13771.3	9465.05	6006.68	12143.9	10655.7	8734.53	7557.29	10530.6	10939.1	9245.73	11152.6	7966.38	26
1073	FAHD1	Isoform 3 of Acylpyruvase FAHD1, mitochondrial	Q6P587-3	8	4	2858.26	2376.38	1609.07	1485.55	2148.49	1400.59	2147.55	2324.04	2053.75	1494.02	2212.6	1158.71	1659.81	1799.44	1348.27	1096.07	14
1074	GDI1	Rab GDP dissociation inhibitor alpha	P31150	90	40	49963.7	66475	68609.1	55162.2	94541.6	72758.1	38744.8	83948.1	65731.5	55127.2	66651	74668.4	73734.9	67850.5	65428.7	56614.2	35
1075	CPNE6	Isoform 2 of Copine-6	O95741-2	44	21	9517.59	12349.8	15218.3	14316.1	16606.6	6106.84	6751.41	14308.1	13660	14872.9	15488.3	16838.1	16266.9	16087.2	16290	13182.4	43
1076	CSRP1	Cysteine and glycine-rich protein 1	P21291	21	16	33544.8	42355.9	35791.6	31552.8	36297.3	26624.3	20066.5	35730.8	37669.3	26142.5	56108.8	45361.5	38182.7	39256.3	27215.1	43576.5	17
1077	ATP5B	ATP synthase subunit beta, mitochondrial	P06576	115	66	102049	127570	121765	105119	145944	175202	87377.9	173189	114699	117526	114086	134409	141064	123680	142762	102119	46
1078	CSNK2A1	CSNK2A1 protein	Q5U5J2	9	2	750.41	664.595	614.588	344.188	598.913	633.741	439.196	784.501	553.285	448.126	682.216	476.032	620.313	541.462	576.272	393.827	41
1079	HSP90AA1	Isoform 2 of Heat shock protein HSP 90-alpha	P07900-2	88	34	29545.6	30860.9	43397.6	30957.9	39600.5	53627.3	25516.7	46861.7	50689.4	32428.4	45026.8	35491.5	49763.2	30976	31519.4	24923.7	63
1080	ACAT2	Acetyl-CoA acetyltransferase, cytosolic	Q9BWD1	15	3	823.483	1049.03	805.078	680.909	796.37	999.051	588.545	1055.91	726.081	510.439	929.224	1008.45	810.783	697.479	669.667	778.107	30
1081	CALR	Calreticulin	P27797	19	17	12408.6	13855.8	14287.2	12513.6	15925	14521.1	11332.7	16672.6	14213	9642.36	14700.7	13988.1	18566.5	11810.7	13107.9	10149.6	38
1082	OCIAD1	OCIA domain-containing protein 1	Q9NX40	7	4	793.248	901.365	916.958	843.27	1016.32	929.111	912.559	1445.51	963.378	796.947	965.799	1003.68	1170.77	880.244	954.621	926.45	27
1083	TGFBI	Transforming growth factor-beta-induced protein ig-h3	Q15582	8	1	3.50891	151.894	122.526	76.3299	442.921	105.397	2.29084	152.64	287.69	41.3163	636.346	367.031	417.096	460.01	187.405	268.216	59
1084	CBR3	Carbonyl reductase [NADPH] 3	O75828	21	3	162.799	282.894	475.902	232.804	695.765	382.393	188.384	642.196	394.237	247.057	342.891	503.868	346.114	188.895	352.129	234.434	28
1085	ATL3	Atlastin-3	F5H6I7	1	1	77.1447	66.9621	103.592	19.3936	0	47.2846	27.0198	70.4908	58.8521	61.4913	76.8753	30.29	67.4472	68.2003	88.897	78.1398	39
1086	OGDH	2-oxoglutarate dehydrogenase, mitochondrial	Q02218	26	3	292.181	337.367	403.585	321.618	835.23	290.72	249.641	465.923	400.791	407.675	861.161	614.627	547.066	586.271	316.675	357.78	80
1087	CADM3	Cell adhesion molecule 3	Q8N126	4	4	543.109	1181.34	680.019	513.848	2572.47	2234.08	490.735	1465.52	1007.68	698.183	825.707	1555.46	538.063	595.855	790.636	892.449	29
1088	FABP3	Fatty acid-binding protein, heart (Fragment)	S4R371	13	7	3023.06	4273.99	3967.07	4029.15	4153.07	9346.86	3034.06	6409.71	4027.43	3856.16	3042.87	4348.09	4453.01	3246.48	4958.24	3827.49	15
1089	INA	Alpha-internexin	Q16352	53	12	8475.19	13924.2	14924.4	11111.1	21104.9	19257.6	7732.03	22666	14633.5	10651	11654.9	17759	18343.4	13313.1	22932.4	16474.1	59
1090	MYL12B	Myosin regulatory light chain 12B	O14950	6	2	733.444	842.414	961.671	805.571	1374.8	916.354	839.545	1161.75	944.064	825.202	688.617	1069.88	1281.16	741.155	866.766	702.773	18
1091	C9orf64	UPF0553 protein C9orf64	Q5T6V5	4	2	121.87	158.869	147.285	166.949	176.218	62.4132	51.3437	158.787	158.27	108.119	9.3234	33.8832	111.278	122.26	173.958	113.927	39
1092	VPS29	Vacuolar protein sorting-associated protein 29	F8VXU5	3	3	690.392	896.884	987.767	831.382	887.103	1101.91	524.029	1212.41	973.629	913.857	967.492	1091.05	1050.57	770.514	1029.12	502.465	19
1093	LETM1	LETM1 and EF-hand domain-containing protein 1, mitochondrial	O95202	12	2	549.186	575.735	818.533	691.993	655.833	1473.4	660.393	965.997	1023.51	758.809	894.85	754.598	1068.56	916.251	1074.37	935.711	88
1094	DTNA	Isoform 14 of Dystrobrevin alpha	Q9Y4J8-14	14	3	774.762	704.886	831.036	821.984	849.843	1150.24	490.127	1255.51	628.727	742.42	800.971	802.827	787.086	875.399	772.332	677.952	65
1095	MMS19	MMS19 nucleotide excision repair protein homolog	Q96T76	8	1	112.966	158.522	165.679	29.9204	81.6056	24.0821	113.07	41.7656	36.3766	163.145	76.3311	61.5543	2.04791	116.829	48.0043	38.6812	72
1096	CD38	ADP-ribosyl cyclase/cyclic ADP-ribose hydrolase 1	P28907	6	2	880.395	1309.15	996.263	843.65	404.836	376.85	710.043	666.886	881.324	428.627	714.337	793.021	652.506	1195.7	669.43	786.43	27
1097	NUDT2	Bis(5'-nucleosyl)-tetraphosphatase [asymmetrical]	P50583	6	1	0	3.58933	5.60632	0	249.411	69.5803	33.4316	50.0802	56.3461	75.643	0	87.5212	130.881	30.1541	141.003	15.4886	14
1098	MYLK	Isoform 4 of Myosin light chain kinase, smooth muscle	Q15746-5	11	2	192.264	231.138	313.585	185.246	315.784	173.176	250.76	288.48	461.006	214.946	394.411	378.986	226.347	283.426	357.593	357.563	155
1099	EIF3G	Eukaryotic translation initiation factor 3 subunit G	O75821	3	2	287.653	534.781	492.361	377.572	640.54	340.39	165.002	506.978	460.787	279.576	664.528	630.812	709.143	682.195	601.84	382.019	28
1100	DUSP3	Dual specificity protein phosphatase 3	P51452	5	1	55.1235	174.593	138.303	143.261	42.0737	261.924	271.708	89.6695	61.5224	97.3866	39.8897	40.4519	85.4738	10.7591	80.4065	75.5301	20
1101	FUBP1	Far upstream element-binding protein 1	E9PEB5	12	1	751.564	1075.91	1242.22	1110.89	778.351	747.5	512.304	809.656	664.625	571.914	974.633	641.802	869.658	857.323	1163.23	675.799	52
1102	NT5C	5'(3')-deoxyribonucleotidase, cytosolic type	Q8TCD5	9	5	2045.97	1560.47	1412.24	1460.87	1300	667.256	1393.11	1096.92	2364.14	1514.36	1991.02	2315.47	1665.21	2155.97	828.877	1619.02	21
1103	CD9	Tetraspanin (Fragment)	G8JLH6	6	3	3288.8	3687.43	3065.19	1654.82	3954.22	1842.47	937.393	3649.12	2379.5	1719.78	4560.79	4431.69	2633.4	3419.38	2194.49	2406.54	21
1104	PLCD1	1-phosphatidylinositol 4,5-bisphosphate phosphodiesterase delta-1	P51178	28	1	59.816	24.1396	36.4384	1.69476	51.4691	0	2.01489	23.6423	4.59583	12.1168	94.1798	55.8735	43.9455	135.788	2.45825	55.5711	74
1105	ITIH4	Inter-alpha-trypsin inhibitor heavy chain H4	Q14624	6	2	625.878	461.795	568.648	475.363	847.371	490.646	641.857	847.559	1154.85	701.786	718.224	643.844	1313.77	780.427	717.005	755.306	71
1106	SLC44A1	Choline transporter-like protein 1	Q8WWI5	6	3	379.55	492.942	317.589	322.905	522.904	258.914	206.239	489.067	284.642	106.463	372.745	410.205	321.973	300.646	217.507	296.74	45
1107	ACTG1	Actin, cytoplasmic 2	P63261	255	15	39029.4	54778.6	48372.3	36243.5	58290.2	46681.1	37595.7	61110.5	50397.6	33885.8	46765	44127.1	52321.6	49261.8	44474.8	43306.5	34
1108	PGD	6-phosphogluconate dehydrogenase, decarboxylating	P52209	30	14	4265.39	3598.5	5531.79	2162.54	5049.33	5389.57	3673.58	6062.56	5417.86	4662.35	6842.59	4333.83	7488.94	6057.05	7420.99	4921.3	41
1109	VSNL1	Visinin-like protein 1	P62760	13	5	1284.75	2251.44	1769.36	1689.9	1481.66	4569.88	985.786	1840.65	1352.51	1230.95	1128.9	1454.2	930.369	1747.76	1895.2	606.098	28
1110	TBCC	Tubulin-specific chaperone C	Q15814	5	1	21.0317	39.015	2.11292	34.2486	0	20.5199	4.78345	5.42639	23.4873	32.6292	94.2286	36.2423	8.66574	11.4973	5.44901	22.4007	40
1111	TMEM205	Transmembrane protein 205	K7EPR0	2	1	224.888	286.879	328.727	194.581	304.592	296.463	283.073	391.086	165.683	168.336	5.87723	308.573	293.322	258.942	272.796	187.252	13
1112	DIABLO	Isoform 2 of Diablo homolog, mitochondrial	Q9NR28-2	7	3	955.014	1379.57	1239.83	1181.6	1484.78	864.117	782.462	1488.83	1394.65	1147.13	1235.5	1552.93	1434.33	1560.69	1439.1	1276.36	24
1113	CDC42	Cell division control protein 42 homolog	P60953	13	3	2170.84	2624.52	2732.84	2311.94	3222.83	2354.97	1666.15	2935.81	2634.5	2030.47	3309.57	3269.02	2072.8	2425.41	2434.24	2661.1	22
1114	NAP1L4	Nucleosome assembly protein 1-like 4	Q99733	12	7	2292.86	2982.67	3647.66	2965.66	4715.18	2817.68	2267.69	4113.45	3284.52	2504.25	3020.15	3518.34	3843.96	2757.28	3370.25	2677.19	35
1115	UFL1	E3 UFM1-protein ligase 1	O94874	8	4	5523.46	6905.92	7864.35	6142.83	3512.4	2794.79	3288.76	4917.23	6699.01	3058.13	9124.89	4907.95	8117.97	10276.7	3388.5	10627	76
1116	CCT6A	T-complex protein 1 subunit zeta	P40227	29	11	7159.86	8035.05	8296.1	6071.72	10434.5	10048.6	6152.22	10175.5	8001.32	7925.4	9797.93	9489.6	8692.2	8400.58	8871.23	6533.71	55
1117	SARS	Serine--tRNA ligase, cytoplasmic	Q5T5C7	19	10	4867.35	6380.52	5928.2	4989.16	6177.73	5445.57	3708.28	6120.13	5612.22	4330.3	5745.62	6051.49	5643.09	5715.67	5530.42	5086.17	48
1118	CADM1	Cell adhesion molecule 1 (Fragment)	X5DQS5	9	4	762.804	1030.77	1211.83	897.702	2514.19	1574.6	762.728	1590.15	1330.92	1064.68	842.169	1309.2	1224.9	1134.86	1490.57	1142.55	34
1119	GUCY1A2	Guanylate cyclase soluble subunit alpha-2	P33402	1	1	78.3357	129.879	120.558	23.9342	36.4618	13.0757	78.8876	61.6415	23.9695	109.576	44.5735	57.5456	186.055	68.2374	210.546	22.9116	59
1120	COX7A2L	Cytochrome c oxidase subunit 7A-related protein, mitochondrial	O14548	2	1	1105.33	1520.99	1184.64	1253.43	1892.82	1045.67	641.857	1151.37	1402.41	968.922	1525.99	1379.54	2123.78	2368.63	1031.05	1769.61	12
1121	NDUFS5	NADH dehydrogenase [ubiquinone] iron-sulfur protein 5	O43920	5	1	36.6066	23.1232	23.2751	6.85829	0	39.2092	5.21817	24.0271	42.0074	33.8733	33.5925	52.8754	0	44.2855	22.764	6.68982	17
1122	RAB3A	Ras-related protein Rab-3A	P20336	18	5	4075.37	6967.31	6274.4	5197.89	9461.63	12064.8	4324.52	10085	6938.17	6761.15	5863.11	8768.77	8863.25	6403.79	8232.35	4621.85	25
1123	MIF	Macrophage migration inhibitory factor	P14174	12	7	3038.84	3698	4420.38	2539.65	5418.25	5328.43	2235.18	8152.98	4338.1	6284.53	7194.47	7583.51	3738.86	9510.82	3126.24	3155.6	9
1124	VAT1L	Synaptic vesicle membrane protein VAT-1 homolog-like	Q9HCJ6	13	6	1024.73	1205.58	1227.01	757.888	1439.63	1842.41	714.357	1279.14	1005.24	1054.78	704.41	1012.65	840.32	1063.83	1075.12	795.55	40
1125	DPYSL5	Dihydropyrimidinase-related protein 5	Q9BPU6	42	23	11811.9	19131.1	22528	16839.7	36031.8	16827.6	14253.3	31058.4	24749.8	19964.8	19511.1	26778.1	23428.1	21158.1	24939	16744.1	57
1126	NDRG2	Protein NDRG2	Q9UN36	36	26	22799.3	28823.3	32576.7	31686.1	44074	23508.5	19572	42801	35071.7	23643.9	50248.5	40624.6	39867.3	34668.1	30853.1	24426.7	23
1127	NDRG1	Protein NDRG1	Q92597	9	5	411.023	354.441	351.24	284.261	493.284	797.783	251.704	313.202	344.644	378.78	687.365	506.822	437.626	212.703	373.138	215.401	27
1128	C14orf166	UPF0568 protein C14orf166	Q9Y224	11	5	1343.78	1544.65	1645.26	1255.76	1983.92	1130.81	890.65	1638.69	1471.46	1226.26	1522.56	1563.4	1574.06	1459.37	1463.68	986.723	36
1129	DCTN2	Isoform 3 of Dynactin subunit 2	Q13561-3	23	11	6991.1	7601.11	9734.69	6191.38	11020.1	7161.4	7466.22	10384.2	6845.43	6944.71	6552.16	8346.07	9363.73	6908.24	8193.15	6061.12	43
1130	XPO7	Exportin-7	Q9UIA9	20	10	808.823	946.278	865.487	699.528	1124.52	1244.25	798.125	1247.11	1048.88	782.439	936.145	946.083	1026.99	810.419	1038.39	825.121	83
1131	ACTN4	Alpha-actinin-4	O43707	50	13	6766.19	8144.43	8051.15	7329.56	8017.86	7581.2	5773.62	8710.67	8201.21	7181.67	9695.72	8286.19	10082.3	7114.53	7405.83	5703.01	85
1132	MTFR1L	Mitochondrial fission regulator 1-like	Q9H019	3	1	9.15376	7.36486	34.8078	23.1619	28.4477	8.26168	4.42245	41.3237	14.7459	10.879	7.99795	17.9733	18.2592	1.98353	0.417839	15.8643	28
1133	MAGOHB	Protein mago nashi homolog 2	F5H6P7	2	1	65.3275	35.9725	35.614	81.6662	164.021	3.24973	48.0287	123.183	117.759	135.406	145.18	170.307	194.397	101.008	134.886	84.3736	11
1134	GMPR	GMP reductase 1	P36959	9	4	911.679	824.344	438.083	566.554	189.7	629.884	265.206	556.558	709.866	534.241	1369.51	949.035	661.177	668.561	195.383	794.732	34
1135	GOT2	Aspartate aminotransferase, mitochondrial	P00505	47	22	29727.4	42352.7	41501.5	37401.8	51326.1	62231.1	27134.1	54650	44528.8	41594.3	36480.1	41674.5	46476.1	42024.1	48076.7	36848.1	37
1136	L3HYPDH	Trans-3-hydroxy-L-proline dehydratase	Q96EM0	3	1	16.2709	65.481	35.6677	77.5869	0	27.6667	0	14.4641	16.7433	49.4684	0	9.57617	0	0	7.27441	3.56491	24
1137	ACOT1	Acyl-coenzyme A thioesterase 1	Q86TX2	23	2	630.277	354.504	546.739	520.348	103.455	206.967	502.052	239.223	197.632	305.864	4.7177	167.111	293.643	162.483	142.704	4.33859	33
1138	APOL2	Apolipoprotein L2	J3KQL8	6	4	907.367	4951.05	2822.31	1265.49	3381.05	1881.73	584.737	1850.35	2119.36	2261.9	4470.5	2918.73	2551.62	2825.71	2920.39	2354.5	38
1139	RRM2B	Ribonucleoside-diphosphate reductase subunit M2 B (Fragment)	H0YAV1	4	1	52.8443	49.695	63.1311	37.5575	74.7672	17.4276	43.3805	65.1673	64.7982	32.4457	36.9121	44.4589	102.396	54.7292	82.9789	61.4714	42
1140	ANXA4	Annexin	Q6P452	16	7	2032.7	1944.84	1972.18	1482.26	2093.99	1189.87	1050.82	1987.17	1396.46	951.133	2492.93	1654.68	2243.53	2303.5	1532	1956	33
1141	GCA	Grancalcin (Fragment)	H7C2Z6	3	2	602.873	598.516	661.637	510.659	730.415	267.303	188.369	638.269	499.133	446.178	422.853	700.153	733.016	675.388	565.047	469.73	17
1142	DAAM2	Isoform 2 of Disheveled-associated activator of morphogenesis 2	Q86T65-4	9	2	1757.37	1521.37	1503.19	1421.18	1360.91	1379.98	1559.69	1567.31	1692.71	885.545	1129.26	1062.33	1211.64	1189.36	1019.57	1626.16	122
1143	YWHAG	14-3-3 protein gamma	P61981	43	15	10602.6	17670.9	16496	10092.4	20024.8	23489.3	6995.77	22797.5	13577.2	21811.8	21131.9	27965.4	18366.9	28696	29856.8	16209.9	29
1144	HADHB	Trifunctional enzyme subunit beta, mitochondrial	P55084	25	14	8617.08	7294.74	7679.84	7257.13	6259.07	6574.61	6183.33	9578.37	5709.19	5231.59	7809.56	6148.22	6563.02	7734.19	6844.93	6163.32	41
1145	KIFAP3	Kinesin-associated protein 3	Q92845	4	1	488.774	353.442	468.606	489.888	464.168	373.357	514.543	485.076	478.744	199.531	388.003	359.789	368.907	355.625	276.098	469.054	59
1146	LAMTOR1	Ragulator complex protein LAMTOR1	Q6IAA8	1	1	65.603	69.5279	81.0872	96.9656	0	42.583	15.3649	111.069	106.261	82.8471	170.703	186.29	81.6004	60.179	81.6398	69.3496	13
1147	SNX1	Sorting nexin-1	Q13596	10	3	221.941	218.184	436.605	327.305	580.254	259.4	271.788	412.994	299.948	215.587	279.429	359.146	340.028	362.465	400.663	266.285	51
1148	ETFB	Isoform 2 of Electron transfer flavoprotein subunit beta	P38117-2	17	1	1761.58	1066.97	998.33	525.896	953.651	149.365	848.682	498.103	731.208	471.5	1478.53	1157	734.118	682.975	389.478	1084.65	33
1149	UQCRC1	Cytochrome b-c1 complex subunit 1, mitochondrial	P31930	30	18	18018.9	24804.2	25159.9	20875.4	27148.6	28777.5	16580.3	31821.7	24225	21065.7	18164.6	24359.1	27874.1	23098.8	26947.2	20373.1	38
1150	NUDT5	ADP-sugar pyrophosphatase	A6NFX8	3	1	371.996	513.646	659.047	551.517	638.817	609.034	444.329	570.42	731.26	476.513	810.012	624.133	725.822	724.785	491.368	509.84	22
1151	HSD17B4	Peroxisomal multifunctional enzyme type 2	P51659	22	11	4096.02	4159.79	5346.49	3799.27	5990.51	3452.68	3274.56	5670.02	4154.4	3383.64	5156.92	4526.75	6182.88	5413.12	4692.69	5114.66	66
1152	FAH	Fumarylacetoacetase	P16930	10	6	972.998	1066.19	1014.03	1206.84	1327.22	966.138	596.43	782.899	1865.91	625.493	2443.72	1228.33	1938.77	1624.27	1357.72	1109.89	30
1153	3	Uncharacterized protein (Fragment)	K7N7A8	9	6	10281.2	12201.5	20440.2	11982.6	17561.7	2839.52	8784.33	12406.6	12352.6	10497.3	15219.3	19449.8	16479.2	21823.8	16283.1	19483.2	22
1154	ARF5	ADP-ribosylation factor 5	P84085	19	3	344.913	492.028	492.328	340.098	738.635	566.628	355.743	675.891	363.106	306.679	387.977	459.126	235.648	590.035	495.71	460.697	21
1155	ACLY	ATP-citrate synthase	P53396	24	8	1088.01	1415.03	1315.69	1495.79	2069.65	1929.84	566.987	2476.73	1887.37	1348.6	1828.17	1964.01	1919.54	1721.65	1897.56	1574.76	90
1156	CTPS2	CTP synthase 2	Q9NRF8	4	2	21.2592	17.2757	88.2367	53.8391	136.508	17.9602	55.3863	63.8479	103.319	40.4579	155.435	64.4236	130.157	113.591	45.4662	61.7591	60
1157	COL6A3	Collagen alpha-3(VI) chain	E7ENL6	76	2	255.939	268.997	276.914	191.914	197.628	218.259	183.287	72.759	261.746	955.311	329.102	106.792	298.122	159.78	76.9777	70.3229	228
1158	DFFA	DNA fragmentation factor subunit alpha	O00273	4	1	9.40317	29.9465	52.285	13.2485	41.339	63.8027	53.5464	53.4169	43.4914	61.3412	50.4453	71.2573	38.2693	63.1453	62.5309	38.3846	33
1159	NEDD8-MDP1	Protein NEDD8-MDP1 (Fragment)	E9PL57	4	3	350.451	191.846	383.081	226.735	810.432	372.154	197.441	724.596	390.561	186.317	160.277	305.12	501.893	325.759	287.903	230.777	20
1160	CALB2	Calretinin	P22676	41	22	5763.18	7700.42	13292.6	7565.37	30052.4	4466.34	6978.6	19165.1	15023.5	13064.8	14767.5	15459.9	18252.2	19454.7	22230.9	9267.08	25
1161	TARDBP	TAR DNA-binding protein 43	Q13148	9	6	1379.91	1860.04	1606.92	1321.45	1377.81	705.724	939.468	1737.69	1205.73	1670.01	1637.04	2053.03	1820.33	1753.51	1743.33	1046.17	35
1162	HDHD1	Pseudouridine-5'-phosphatase	Q08623	4	2	150.84	193.268	277.045	73.7691	332.216	199.86	109.496	173.533	187.362	202.52	407.506	296.547	109.916	262.529	175.006	175.175	12
1163	FBXO2	F-box only protein 2	Q9UK22	22	17	18001.6	18370.4	15867.3	15724.7	9101.1	19120	7578.96	13320.9	16059.1	13959.7	26748	17981.8	16795.4	18349.4	11877.1	15743	17
1164	OLFM1	Noelin	Q99784	1	1	36.6968	104.934	81.4805	72.0972	259.137	227.381	41.864	165.441	124.003	128.048	365.905	115.021	108.273	244.972	245.688	63.8166	48
1165	CYCS	Cytochrome c (Fragment)	C9JFR7	12	7	2922.21	4643.56	4585.1	3320.45	6517.83	4479.82	3872.38	7706.4	4911.89	5178.38	4445.6	5106.86	6350.51	4656.2	6542.75	4174.48	8
1166	LAMB1	Laminin subunit beta-1	G3XAI2	8	2	101.364	191.086	213.117	113.939	85.5295	52.1625	111.174	58.4364	86.1047	243.157	234.381	116.583	285.522	87.5339	51.4249	63.0864	27
1167	AGL	Glycogen debranching enzyme	P35573	20	5	380.074	368.049	398.177	271.394	571.639	429.052	394.26	700.911	491.279	401.892	437.994	331.546	646.318	536.617	572.619	415.974	135
1168	F11R	Junctional adhesion molecule A	Q9Y624	3	1	129.765	133.78	190.629	118.04	400.335	45.3769	124.078	205.052	230.341	124.692	60.3148	65.3498	125.499	81.1117	75.5503	39.9961	27
1169	COPS5	COP9 signalosome complex subunit 5	Q92905	16	2	150.046	226.786	253.375	213.675	267.102	286.699	156.852	285.455	277.056	278.191	257.124	235.974	276.783	253.781	314.929	187.218	24
1170	PREP	Prolyl endopeptidase	P48147	8	4	558.279	886.428	991.486	554.993	1661.05	1084.25	763.394	1464.66	1050.34	689.524	903.422	1034.91	1581.29	1019.43	1313.8	755.416	63
1171	SF3A3	Splicing factor 3A subunit 3	Q12874	3	1	0	33.4351	15.6475	40.7326	53.3946	2.57654	0	50.6217	45.1974	17.965	19.7924	65.5756	85.8007	52.1922	66.6536	24.537	58
1172	ACSS3	Acyl-CoA synthetase short-chain family member 3, mitochondrial	A0A0B4J1R2	5	1	5084.19	14596.4	11081.7	6176.39	12314.8	7773.43	3332.35	6770.44	8028.38	8872.58	14046.7	9024.45	9746.61	9786.79	9779.54	9333.31	64
1173	ANP32E	Acidic leucine-rich nuclear phosphoprotein 32 family member E	Q9BTT0	6	1	257.711	338.112	296.492	174.27	309.696	37.6858	283.752	286.032	118.11	49.4501	69.3047	356.864	272.43	229.529	247.438	195.426	15
1174	ITPKB	Inositol-trisphosphate 3-kinase B	P27987	4	1	458.042	429.752	476.965	404.19	380.408	555.98	293.783	390.528	477.597	403.155	454.421	432.226	415.06	381.439	345.653	370.445	69
1175	DDX3X	ATP-dependent RNA helicase DDX3X	A0A0D9SFB3	14	1	650.002	696.344	764.58	695.11	627.989	572.791	665.587	658.986	555.278	521.611	791.154	544.904	575.588	539.831	599.431	542.688	80
1176	NSDHL	Sterol-4-alpha-carboxylate 3-dehydrogenase, decarboxylating	Q15738	3	1	1009.47	1356.29	1065.41	1175.4	1659.25	673.546	398.062	1254.08	1142.81	945.832	1920.98	1555.31	1608.96	1397.6	1339.34	1031.93	33
1177	ABAT	4-aminobutyrate aminotransferase, mitochondrial	H3BRN4	34	20	10446.1	14206.1	12983.9	13917	18447.3	15086.4	8403.91	21008.2	14452.6	6740.52	16688.3	15545.9	18068.8	13285.1	17987.4	14018.3	49
1178	UBE2D3	Isoform 3 of Ubiquitin-conjugating enzyme E2 D3	P61077-3	6	5	2018.51	2598.85	2621.03	1955.43	3437.49	2571.35	1752.99	3485.48	2228.88	2038.16	2753.07	2546.4	3209.3	2808.75	2347.92	2011.08	16
1179	AIDA	Axin interactor, dorsalization-associated protein	Q96BJ3	3	1	42.4963	95.1819	76.7881	64.615	52.4714	39.1926	54.5118	32.6611	29.3595	37.4378	78.4268	0	36.0851	35.5521	6.29233	9.45978	23
1180	PFKP	ATP-dependent 6-phosphofructokinase, platelet type	Q01813	35	15	5268.49	7133.56	5776.59	5781.48	6841.04	13247.1	5310.06	10944	5899.18	7283.64	5739.03	7629.35	9763.33	8338.42	6911.21	7364.99	72
1181	PPM1H	Protein phosphatase 1H	Q9ULR3	7	1	143.201	502.094	199.502	148.67	273.53	302.648	115.973	332.978	458.235	354.803	383.724	257.911	245.407	189.437	244.085	347.844	46
1182	AP2A1	AP-2 complex subunit alpha-1	O95782	46	11	3489.48	5529.45	4488.88	4815.23	5993.55	8841.02	2508.31	8368.83	5196.93	3950.84	4576.79	5085.13	5613.06	4460.61	5317.37	4792.13	86
1183	ITGA2	Integrin alpha-2	P17301	3	1	151.838	177.596	123.292	140.375	103.657	23.8333	34.861	123.939	60.3739	41.9892	169.546	88.6996	117.495	135.218	68.6996	105.768	83
1184	GLRX3	Glutaredoxin-3	O76003	8	3	264.706	251	343.823	201.402	451.292	251.453	266.804	689.079	458.009	316.06	463.206	427.219	377.001	355.45	573.526	405.008	37
1185	CARS	Cysteine--tRNA ligase, cytoplasmic	B4DKY1	5	1	104.374	105.021	118.624	57.8275	65.2738	173.435	140.708	117.187	92.5422	96.627	75.5595	85.2796	51.4278	34.683	126.582	67.2457	78
1186	NSFL1C	Isoform 3 of NSFL1 cofactor p47	Q9UNZ2-5	11	4	187.848	357.492	575.694	224.333	1187.67	492.582	252.776	733.917	508.353	455.629	616.221	711.415	838.076	660.72	547.789	410.717	32
1187	BAG3	BAG family molecular chaperone regulator 3	O95817	8	3	125.864	177.88	181.936	105.316	54.7669	112.337	83.012	23.1771	42.1809	54.1217	238.13	43.491	79.39	66.0822	20.5718	92.9721	42
1188	HDHD2	Haloacid dehalogenase-like hydrolase domain-containing protein 2	Q9H0R4	9	8	4537.48	5386.95	4450.66	4521.8	5584.57	3774.91	2631.38	5728.71	5134.11	3764.77	5797.31	6640.01	5576.57	5659.26	4959.68	4532.81	26
1189	PHYHD1	Phytanoyl-CoA dioxygenase domain-containing protein 1	Q5SRE7	3	2	212.276	496.173	96.9147	244.523	133.921	203.991	642.994	170.684	269.961	393.623	1243.82	394.937	309.803	129.74	93.9606	259.69	22
1190	KRT16	Keratin, type I cytoskeletal 16	P08779	23	4	240.359	448.823	243.416	478.056	364.886	459.746	535.936	482.556	1388.78	316.048	951.41	558.771	1492.21	299.589	283.123	657.25	42
1191	PAFAH1B2	Platelet-activating factor acetylhydrolase IB subunit beta	P68402	9	6	3822.19	5269.68	4523.77	4250.1	6381.39	3016.85	3682.76	5942.23	3739.1	3440.59	3933.19	4282.67	4466.19	4314.23	4872.72	3265.61	21
1192	NDUFA12	NADH dehydrogenase [ubiquinone] 1 alpha subcomplex subunit 12	Q9UI09	7	2	237.903	428.036	329.52	310.647	452.599	655.541	318.335	646.312	364.647	375.578	84.7301	389.572	409.21	350.011	416.051	266.911	16
1193	CCT7	T-complex protein 1 subunit eta	Q99832	27	15	4744.77	5735.81	6686.71	5367.49	8861.87	8533.31	3437.5	9067.19	6925.02	5893.95	7005.05	7764.04	8693.67	7036.37	8798.78	5309.14	46
1194	PPFIA1	Liprin-alpha-1	Q13136	9	1	157.015	197.248	205.537	256.728	206.204	97.1934	23.2194	181.001	145.18	39.7875	246.246	39.006	225.531	380.058	104.872	326.51	136
1195	PRNP	Major prion protein (Fragment)	A2A2V1	5	4	774.879	1267.12	923.378	1062.38	1982.78	1723.16	335.606	1325.61	719.026	479.932	974.905	1237.92	671.963	957.216	741.409	772.16	16
1196	CPT2	Carnitine O-palmitoyltransferase 2, mitochondrial	P23786	18	8	2890.64	3666.27	4375.43	3533.16	4164.15	1975.93	2392.52	3900.18	3135.68	2345.43	4034.69	2949.88	4870.83	4387.8	3405.13	3964.39	53
1197	TH	Isoform 2 of Tyrosine 3-monooxygenase	P07101-3	6	3	77.7457	247.868	244.273	176.384	401.132	193.469	78.2002	509.065	175.238	187.866	307.601	429.619	524.586	378.11	311.805	214.562	49
1198	CD59	CD59 glycoprotein	E9PR17	7	4	3413	4361.98	4360.93	3652.14	8921.83	3300.44	1412.01	5170.4	3275.2	2623.48	3729.94	4646.34	3435.66	3071.11	3276.41	2177.22	17
1199	GAK	Cyclin-G-associated kinase	O14976	11	1	0	0	0	12.8679	0	244.095	2.69947	0	0	62.2795	0	0	0	0	0	0	94
1200	BCAM	Basal cell adhesion molecule	A0A087WXM8	1	1	290.474	297.298	256.232	296.677	177.371	221.551	183.256	239.864	298.627	234.284	374.64	350.561	397.356	250.923	222.15	236.435	51
1201	LSM2	U6 snRNA-associated Sm-like protein LSm2	Q9Y333	3	1	506.411	561.778	490.348	464.998	494.467	324.17	220.88	623.433	421.541	414.674	417.797	403.334	586.485	442.004	466.711	358.941	13
1202	DYNLRB1	Dynein light chain roadblock-type 1	B1AKR6	4	1	883.674	964.561	920.385	859.175	957.95	1062.84	879.191	1238.05	997.494	612.477	840.472	892.271	1340.12	754.937	760.798	914.738	15
1203	ACOX1	Peroxisomal acyl-coenzyme A oxidase 1	Q15067	11	6	504.836	645.33	724.128	531.891	864.023	310.766	366.612	774.193	747.5	518.352	729.058	706.273	797.757	741.356	885.286	606.246	56
1204	LAMA2	Laminin subunit alpha-2	A0A087WYF1	19	3	1297.87	1339.02	1336.47	1240.63	1303.95	1233.23	1114.35	1513.88	1334	929.771	1275.26	1187.63	1294.18	1084.45	1065.73	1329.23	259
1205	TMEM163	Transmembrane protein 163	Q8TC26	2	2	245.904	462.937	577.609	385.983	853.87	360.261	261.87	756.488	464.049	310.039	470.935	515.24	601.495	560.651	676.478	505.158	17
1206	UQCRC2	Cytochrome b-c1 complex subunit 2, mitochondrial	P22695	29	19	17187.3	25429.9	23059.1	20874.3	28571.6	27195.1	15833	33888.2	24054.9	22356.4	18341.5	26654.3	26478.2	21968.4	26623.4	19708.6	41
1207	CEP170	Centrosomal protein of 170 kDa	Q5SW79	13	2	106.377	44.1097	76.8984	29.9381	16.7217	41.3108	119.46	45.9654	33.8356	49.2662	35.1078	37.4128	36.8298	22.9117	40.5485	20.9886	171
1208	FARSB	Phenylalanine--tRNA ligase beta subunit	Q9NSD9	18	10	2440.7	3248.21	3071.83	2434.32	3572.17	4709.17	2421.13	4348.3	2609.54	2976.52	2439.11	3363.24	3558.07	3103.18	4023.19	2909.94	60
1209	PREX1	Phosphatidylinositol 3,4,5-trisphosphate-dependent Rac exchanger 1 protein	Q8TCU6	19	1	506.494	496.364	704.294	787.419	944.742	727.655	1101.94	1291.27	613.398	493.936	0	485.624	565.589	455.725	678.093	684.719	165
1210	SEC14L2	SEC14-like protein 2	O76054	17	6	1040.91	1246.38	1523.4	1274.53	2762.25	1010.43	805.854	2725.28	1395.75	741.312	1949.96	2218.21	2607.12	2056.87	1757.93	1831.25	39
1211	TARS	Threonine--tRNA ligase, cytoplasmic	P26639	20	4	339.293	350.744	633.806	188.372	131.774	465.764	350.659	354.877	688.856	526.707	570.325	236.126	756.883	462.848	666.637	360.085	81
1212	ACSBG1	Long-chain-fatty-acid--CoA ligase ACSBG1	Q96GR2	10	1	187.266	181.802	222.483	192.876	169.023	106.093	213.515	175.041	146.824	175.413	113.118	140.91	165.368	138.257	124.421	126.463	67
1213	RAB22A	Ras-related protein Rab-22A	Q9UL26	3	1	93.6575	117.492	103.85	88.4718	182.911	169.487	96.9447	180.332	103.579	74.3224	45.5064	85.4755	20.928	108	129.991	146.035	26
1214	CTSH	Pro-cathepsin H	A0A087X0D5	6	4	794.435	819.728	515.381	830.51	219.919	260.639	288.505	309.533	509.584	401.626	156.81	393.578	356.196	720.613	333.767	299.41	17
1215	PTGR1	Prostaglandin reductase 1	Q14914	11	5	1629.28	3830.47	2847.93	1322.34	3654.56	2511.51	1865.23	2161.99	2898.09	2758.9	3858.25	2970	2759.7	3255.46	3851.58	2745.81	34
1216	CPE	Carboxypeptidase E	P16870	16	7	790.46	1020.1	1131.88	1055.1	1819.62	1476.68	465.671	1696.9	704.633	1148.63	603.035	1119.3	926.521	939.262	1234.72	652.47	30
1217	OPTN	Optineurin	Q96CV9	6	2	171.223	287.778	50.2345	112.054	78.2623	35.1104	52.9667	128.422	142.123	53.604	224.421	158.576	90.8598	433.76	122.502	324.128	74
1218	QARS	Glutamine--tRNA ligase	P47897	13	4	421.393	440.427	338.97	509.411	444.817	275.377	257.563	494.807	433.585	261.257	274.539	305.003	621.082	378.319	422.951	401.531	71
1219	PSMD8	26S proteasome non-ATPase regulatory subunit 8 (Fragment)	K7EJR3	6	2	1023.24	731.001	922.621	641.842	728.213	742.755	928.668	1250.43	1065.71	917.304	1331.86	892.645	1965.1	989.857	974.606	1689.38	28
1220	RAE1	mRNA export factor	E9PQ57	3	1	55.5068	39.9576	46.1038	33.1347	26.2004	34.1336	95.9886	65.0738	76.4297	56.5449	84.827	73.14	101.623	95.4909	59.0664	66.3265	39
1221	SLC6A9	Isoform GlyT-1A of Sodium- and chloride-dependent glycine transporter 1	P48067-2	2	1	97.4175	273.643	307.348	138.069	291.902	25.5565	0	213.579	260.188	140.717	149.03	370.305	252.169	173.865	259.26	195.148	35
1222	SOD3	Extracellular superoxide dismutase [Cu-Zn]	P08294	1	1	231.485	268.699	228.18	189.999	192.512	121.658	105.657	175.074	103.495	117.135	338.135	118.226	255.223	295.079	121.559	159.629	16
1223	SMIM20	Small integral membrane protein 20	Q8N5G0	1	1	160.249	141.582	219.13	176.024	207.662	203.178	518.618	267.174	230.338	154.723	108.052	151.544	204.285	169.428	244.444	150.022	18
1224	GLS	Glutaminase kidney isoform, mitochondrial	O94925	20	13	3245.65	4197.09	3658.63	2868.39	3567.91	9657.76	2853.62	5405.15	3373.26	3747.84	2376.72	3264.11	3664.49	2893.05	3895.37	2820.05	55
1225	AHCY	Adenosylhomocysteinase	P23526	24	10	4317.09	4318.14	4322.57	3819.35	6009.61	4493	3287.35	5756.5	4642.16	3865.2	4845.49	5011.3	5660.53	4445.9	4198.61	3909.5	36
1226	ACADM	Acyl-Coenzyme A dehydrogenase, C-4 to C-12 straight chain, isoform CRA_a	Q5T4U5	7	4	618.031	805.666	692.072	481.399	1824.86	419.637	234.07	827.301	777.768	591.954	1401.97	990.966	826.92	1509.5	906.166	1077.62	44
1227	C1orf123	UPF0587 protein C1orf123	Q9NWV4	4	2	622.238	671.16	705.103	655.905	542.78	257.79	427.058	647.688	690.09	361.874	395.285	631.411	633.272	437.754	255.239	462.209	19
1228	PPP2CB	Serine/threonine-protein phosphatase 2A catalytic subunit beta isoform	P62714	13	12	4072.11	6047.24	6118.77	5451.66	8636.31	7872.24	3719.01	7820.55	5857.51	6016.8	5285.51	7520.12	7906.29	6158.77	7611.04	4813.32	31
1229	GDAP1	Ganglioside-induced differentiation-associated protein 1	Q8TB36	14	8	2561.32	2855.54	4484.41	2414.93	3632.03	4858.06	3390.76	6044.66	4111.33	3137.05	2302.2	2299.23	4026.08	3824.77	5060.01	3251.69	37
1230	GSS	Glutathione synthetase	P48637	21	8	3088.83	3091.63	3461.77	2434.42	3985.05	3502.18	2908.8	3896.39	3596.6	3028.77	3039.14	3280.08	3451.99	3008.41	3414.96	2253.42	43
1231	HNRNPR	Isoform 2 of Heterogeneous nuclear ribonucleoprotein R	O43390-2	16	2	43.5437	105.527	145.837	160.168	278.147	29.5854	52.6822	243.123	134.553	124.623	153.477	248.328	294.34	246.93	220.273	114.187	80
1232	RTN3	Isoform 3 of Reticulon-3	O95197-3	5	1	2323.12	2699.5	2951.82	2033.19	795.221	3607.9	1114.75	2880.88	2013.15	2221.45	1676.68	3041.74	1019.89	1639.87	1931.15	1597.96	91
1233	DPYSL4	Dihydropyrimidinase-related protein 4	O14531	23	6	1118.77	2229.95	1816.26	1787.47	1966.76	1481.64	959.803	2589.28	1554.73	1405.7	1267.72	2477.18	1616.12	1160.27	1680.43	1213.52	54
1234	SDHC	Isoform 5 of Succinate dehydrogenase cytochrome b560 subunit, mitochondrial	Q99643-5	1	1	253.728	150.153	316.732	139.542	117.19	533.053	207.175	492.694	285.564	297.506	167.342	182.732	480.926	427.934	361.779	490.119	15
1235	PSMD14	26S proteasome non-ATPase regulatory subunit 14	O00487	3	2	384.717	553.394	434.644	460.271	695.945	475.607	309.518	484.942	419.064	401.703	354.308	566.687	463.672	443.605	430.25	365.11	19
1236	WDFY1	WD repeat and FYVE domain-containing protein 1	Q8IWB7	3	1	45.2266	84.7414	87.313	48.7852	72.5865	112.347	35.2314	88.5001	123.038	129.56	98.7173	71.3565	90.6535	118.027	125.903	48.6957	34
1237	PRKACB	Isoform 5 of cAMP-dependent protein kinase catalytic subunit beta	P22694-5	12	1	18.4815	20.0407	28.4309	19.132	28.9595	38.9332	20.8262	47.0156	29.2477	31.4078	15.7856	26.6065	45.3846	28.221	40.9948	23.936	34
1238	FSD1L	FSD1-like protein	Q8N450	2	1	31.3624	30.8972	84.7146	38.6612	241.352	109.564	37.1166	184.339	89.1561	59.3539	8.82324	46.2503	102.05	50.3493	106.794	26.3567	37
1239	PRKAR2B	cAMP-dependent protein kinase type II-beta regulatory subunit	P31323	15	3	814.723	1129.56	959.152	1010.91	1295.41	1681.29	512.677	1460.54	1016.42	1148.06	1010.19	1404.41	1358.27	1409.97	1387.62	1353.03	41
1240	EPHX2	Bifunctional epoxide hydrolase 2	P34913	13	4	92.6154	305.048	366.207	36.1395	284.379	230.778	214.885	293.408	436.548	323.674	439.761	323.073	611.938	200.46	290.613	241.493	45
1241	TXNDC5	Isoform 2 of Thioredoxin domain-containing protein 5	Q8NBS9-2	3	2	203.58	209.463	155.1	177.018	167.807	109.445	92.7134	217.313	132.526	136.933	119.505	230.469	167.173	158.981	133.863	110.92	37
1242	ARHGEF2	Rho guanine nucleotide exchange factor 2	V9GYM8	10	2	209.789	317.809	239.617	184.142	258.03	474.472	215.227	320.753	357.781	270.058	232.187	280.471	294.787	187.197	229.109	194.785	126
1243	SDR39U1	Isoform 2 of Epimerase family protein SDR39U1	Q9NRG7-2	8	2	171.873	242.556	223.045	407.202	724.576	431.783	129.287	675.013	696.639	218.711	636.369	607.309	42.3943	574.183	289.74	475.842	27
1244	MGEA5	Protein O-GlcNAcase	O60502	5	3	1167.3	1056.47	1077.53	820.18	1265.57	1030.44	740.876	1246.64	973.06	863.856	974.941	1175.16	1207.9	1032.12	923.431	893.303	62
1245	AGFG1	Arf-GAP domain and FG repeat-containing protein 1 (Fragment)	C9J2I0	1	1	14.6664	11.5717	64.6074	17.8611	82.6149	15.9958	14.6785	44.9441	42.321	31.3208	53.0637	68.3571	72.7449	40.1567	37.6061	24.2718	20
1246	HUWE1	Isoform 3 of E3 ubiquitin-protein ligase HUWE1	Q7Z6Z7-3	17	2	322.123	275.684	315.737	352.316	351.859	415.353	181.148	701.634	399.103	169.976	315.225	321.414	374.663	407.512	252.047	208.94	324
1247	SLC25A13	Isoform 2 of Calcium-binding mitochondrial carrier protein Aralar2	Q9UJS0-2	15	1	120.323	126.024	162.878	94.0342	565.742	138.197	240.957	373.463	297.465	129.025	137.726	184.338	356.97	162.022	312.225	211.316	63
1248	HEBP1	Heme-binding protein 1	Q9NRV9	7	4	1472.53	1660.18	1659.74	1189.3	2186.91	1541.39	1393.53	1754.79	1449.27	1324.46	966.15	1747.43	1745.47	1375.09	1377.69	1351.34	22
1249	MAP2K1	Dual specificity mitogen-activated protein kinase kinase 1	Q02750	24	2	579.447	889.611	697.816	750.085	1362.47	1424.41	479.137	1986.47	665.239	1379.21	934.512	1640.59	1292.11	1053.76	1484.8	708.348	35
1250	CD99L2	CD99 antigen-like protein 2	Q8TCZ2	1	1	3.93526	38.0951	39.007	7.63446	377.945	136.963	14.7789	43.6569	39.72	10.4741	0	89.9454	136.791	70.7413	84.3298	48.9598	17
1251	SETD7	Histone-lysine N-methyltransferase SETD7	Q8WTS6	1	1	112.309	200.094	141.773	141.895	243.934	147.186	107.623	122.919	270.31	114.546	273.307	132.304	216.711	82.958	179.465	31.9432	29
1252	APLP2	Amyloid-like protein 2	Q06481	6	2	8.88756	9.37275	15.0912	21.676	122.72	1.06918	5.7663	152.61	98.6178	10.4387	75.379	71.4153	44.4464	93.2728	44.2478	42.6752	62
1253	PSD3	Isoform 3 of PH and SEC7 domain-containing protein 3	Q9NYI0-3	9	1	69.0874	1122.65	635.04	320.534	129.881	340.37	77.0649	229.005	245.535	194.356	39.195	67.1825	273.019	166.286	289.95	96.6241	87
1254	RNPEP	Aminopeptidase B	Q9H4A4	12	1	137.541	203.734	241.303	155.441	190.447	108.364	3.95258	172.05	134.304	184.813	297.907	279.006	181.774	217.62	161.174	129.349	41
1255	CADM2	Cell adhesion molecule 2	Q8N3J6	10	5	4258.67	5748.72	4824.14	5295.55	6511.15	6393.37	2826.04	6063.17	4570.41	4294.59	4220.99	6042.62	5494.62	3628.83	5356.28	4216.11	34
1256	EPHX1	Epoxide hydrolase 1	P07099	15	6	3067.54	2162.5	2580.59	1246.16	1835.88	2942.84	1446.97	2221.46	1884.17	1459.53	4150.82	1949.29	1952.89	1587.69	1648.54	1966.26	44
1257	COPG1	Coatomer subunit gamma-1	Q9Y678	9	2	74.385	30.9501	109.662	53.5902	192.799	86.5337	134.681	105.487	115.386	60.7211	100.41	50.6001	123.081	108.244	124.528	106.286	79
1258	NUTF2	Nuclear transport factor 2	P61970	8	3	956.1	1217.56	1464.23	777.426	1772.92	1058.08	604.042	1281	1224.33	1123.84	1732.2	1603.88	1638.76	2358.99	1208.02	872.725	9
1259	RAB3GAP1	Rab3 GTPase-activating protein catalytic subunit	Q15042	9	3	173.925	134.006	211.996	197.62	227.73	214.041	127.837	240.417	210.69	236.388	242.328	209.46	253.744	175.149	261.507	169.344	76
1260	ANXA1	Annexin A1	P04083	27	12	16116.5	11603.1	10410.5	9066.57	5375.35	10929	5488.3	4628.44	8582.38	5642.28	21867.8	10879.8	8538.55	12294.3	3161.14	8576.24	44
1261	ATP2B1	Isoform B of Plasma membrane calcium-transporting ATPase 1	P20020-3	34	3	598.526	1122.16	821.847	759.762	1309.16	1504.59	500.855	1227.38	1025.63	783.564	1066.56	1223.61	1023.67	954.521	947.874	783.659	84
1262	CNTFR	Ciliary neurotrophic factor receptor subunit alpha	P26992	3	1	90.8535	104.662	113.201	105.511	127.978	43.0151	65.8673	75.6601	94.9871	89.0483	191.96	142.623	101.1	101.568	104.844	140.64	24
1263	VARS	Valine--tRNA ligase	P26640	14	3	183.905	251.867	376.334	287.979	309.541	527.221	414.541	445.78	450.788	214.864	313.032	253.946	658.202	319.843	261.195	251.924	112
1264	XPOT	Exportin-T	O43592	9	2	200.55	205.704	198.594	122.243	256.532	173.742	244.925	197.985	186.931	108.53	226.904	153.105	185.807	141.677	122.902	176.169	81
1265	PUF60	Poly(U)-binding-splicing factor PUF60	Q9UHX1	3	1	161.728	201.464	125.668	139.768	76.7618	73.1334	130.765	141.732	130.756	131.152	174.356	241.35	114.873	107.728	160.408	131.954	42
1266	PTPRS	Isoform 2 of Receptor-type tyrosine-protein phosphatase S	Q13332-6	11	2	252.986	312.477	255.752	131.249	497.474	428.149	195.708	387.073	169.849	207.683	174.202	284.773	390.943	252.19	250.043	153.91	166
1267	DYNLL2	Dynein light chain 2, cytoplasmic	Q96FJ2	6	3	175.973	191.233	113.847	196.994	240.663	118.009	192.389	230.42	168.483	196.099	213.738	146.656	246.481	341.688	346.609	158.458	6
1268	GRIA2	Glutamate receptor 2	P42262	10	1	332.32	593.066	504.069	425.689	976.164	1194.08	326.397	828.142	551.373	616.959	535.262	732.815	651.953	534.946	875.708	456.356	72
1269	SNX27	Isoform 3 of Sorting nexin-27	Q96L92-2	6	1	112.497	171.86	168.01	164.151	186.472	176.429	144.98	201.366	174.455	158.267	188.473	165.86	212.92	181.845	215.623	125.553	45
1270	OXCT1	Succinyl-CoA:3-ketoacid coenzyme A transferase 1, mitochondrial	P55809	33	18	8697.02	15075.4	14762.2	11995.1	18391.5	22527.4	8522.3	20153.8	11978	13763.3	12313.8	16132	15713.7	15287.1	17611	12038.3	51
1271	NEBL	Isoform 2 of Nebulette	O76041-2	17	9	3293.86	3341.44	4748.17	3578.21	5105.17	2756.84	2884.13	4889.76	5119.23	3272.09	6703.72	4989.14	5707.26	4908.52	3058.67	4367.68	96
1272	BPGM	Bisphosphoglycerate mutase	P07738	1	1	92.8562	60.7552	131.53	111.845	126.387	160.055	219.731	164.825	169.818	172.766	86.0983	120.252	198.415	108.081	125.512	76.4718	33
1273	SNTB2	Beta-2-syntrophin	Q13425	7	1	80.6413	54.8733	80.5014	50.5699	33.4706	46.5339	0	42.2822	74.52	43.0859	43.1454	77.2696	49.5507	28.4999	30.8179	1.87427	52
1274	GNA13	Guanine nucleotide-binding protein subunit alpha-13	Q14344	20	8	3713.18	4088.86	3719.76	3316.58	3548.76	3048.45	2487.84	3567.82	4047.9	3139.08	4523.38	3430.51	3830.5	4232.12	3833.09	4162.06	45
1275	ATP1B3	Sodium/potassium-transporting ATPase subunit beta-3	P54709	3	1	626.102	409.315	292.95	252.294	561.132	331.302	84.0919	392.454	308.804	210.086	341.961	338.161	254.714	168.563	332.727	270.164	20
1276	FGG	Fibrinogen gamma chain	P02679	17	11	1726.14	1110.96	1052.69	876.052	1311.02	1706.31	742.5	2024.19	10217.8	3091.65	2497.6	992.979	12028.8	2064.98	1729.37	848.514	36
1277	DBI	Acyl-CoA-binding protein	P07108	11	1	475.96	828.06	1090.53	1320.47	1014.9	1035.98	707.476	1642.24	914.675	658.697	1317.86	1093.8	792.036	1033.4	818.046	1598.68	15
1278	RGS7	Regulator of G-protein-signaling 7	B7Z223	7	1	123.983	223.284	190.248	169.728	140.708	309.764	146.39	261.871	130.902	293.223	252.793	371.849	330.148	403.395	381.357	163.997	47
1279	ABI2	Abl interactor 2	F8WAL6	7	2	511.885	750.613	669.177	699.769	810.274	1163.69	318.936	933.013	563.666	597.826	543.24	668.338	898.48	803.436	721.948	680.109	35
1280	ACTR1B	Beta-centractin	P42025	16	4	1278.15	1769.96	1866.64	1348.69	4195.74	1998.29	1351.08	2920.48	1834.1	1639.99	2061.4	2669.34	3080.85	2553.89	2290.4	1379.3	38
1281	ERMN	Ermin (Fragment)	C9JN04	3	1	91.3111	203.94	149.62	121.591	105.944	184.663	16.9782	212.307	125.8	81.6242	174.011	260.166	212.603	226.543	216.513	184.705	20
1282	PPAP2B	Lipid phosphate phosphohydrolase 3	O14495	5	2	343.73	687.123	657.413	613.93	1082.43	247.07	147.483	968.487	773.641	321.378	1022.36	960.443	1034.39	661.122	964.564	1083.62	29
1283	HZGJ	HZGJ	Q86YQ0	5	2	71.1664	106.315	70.2766	16.9071	1.64218	3.60991	51.1873	40.6199	0	100.611	36.7057	19.149	20.5958	9.8902	0	20.0033	72
1284	CADPS	Calcium-dependent secretion activator 1	Q9ULU8	27	7	404.848	625.886	461.649	366.43	1247.98	1529.91	407.711	1394.16	754.954	772.79	501.018	945.577	848.09	521.366	1278.64	594.522	137
1285	NPEPL1	Probable aminopeptidase NPEPL1	Q8NDH3	1	1	100.365	93.7714	119.623	88.8434	119.885	17.4785	30.9464	90.2177	148.628	46.5894	154.766	76.4793	121.621	100.559	87.1321	82.151	43
1286	KIF1A	Kinesin-like protein KIF1A	Q12756	18	3	345.596	353.831	475.482	406.176	370.829	442.511	367.742	584.515	478.958	272.005	484.085	290.266	424.144	691.542	456.49	545.447	166
1287	STXBP3	Syntaxin-binding protein 3	O00186	20	4	78.7648	92.0766	97.2851	54.039	106.471	104.874	76.8367	62.9449	133.734	141.492	74.2549	145.932	84.9907	38.2234	76.861	123.403	61
1288	NDUFB3	NADH dehydrogenase [ubiquinone] 1 beta subcomplex subunit 3	O43676	2	1	129.427	154.446	205.748	88.0589	261.735	229.631	24.6189	149.346	164.47	198.015	119.381	119.055	246.674	279.197	307.253	147.766	15
1289	EIF3J	Isoform 2 of Eukaryotic translation initiation factor 3 subunit J	O75822-2	4	2	250.309	263.2	249.775	401.506	255.303	151.884	105.342	509.566	134.447	138.842	121.535	362.106	318.566	187.256	116.276	130.517	34
1290	TLN1	Talin-1	Q9Y490	78	25	8558.5	9146.47	7939.31	6704.16	9222.4	3878.25	5227.04	8543.11	7385.81	5721.43	10784.2	10649.3	9716.45	8238.89	5707.7	6038.18	211
1291	NDUFA11	NADH dehydrogenase [ubiquinone] 1 alpha subcomplex subunit 11	Q86Y39	5	4	1103.27	1489.52	1627.81	1225.63	1724.64	1672.71	1044.17	2192.75	1534.17	1306.93	1097.18	1507.1	1726.33	1514.48	1656.4	1005.47	12
1292	PRKCA	Protein kinase C alpha type	P17252	32	11	5737.05	4630.06	4881.27	4001.14	4885.5	4285.9	5921.42	6333.02	4631.67	3603.65	4220.67	3320.64	6709.79	3699.16	4204.01	3788.74	68
1293	ACTR1A	Alpha-centractin	P61163	19	3	2545.01	3244.65	3228.25	2513.48	3645.45	2558.27	1818.3	3296.97	3365.62	2520.95	3416.34	3749.35	5041.54	3015.97	3183.29	2458.54	37
1294	EIF2AK2	Interferon-induced, double-stranded RNA-activated protein kinase	P19525	7	1	70.2645	111.144	86.6582	135.584	0	45.3688	22.4818	147.143	129.929	127.909	184.303	136.379	109.324	94.2875	79.7237	82.7439	59
1295	LRRC4B	Leucine-rich repeat-containing protein 4B	Q9NT99	6	3	432.232	682.73	541.852	624.145	564.95	420.522	542.441	664.08	617.993	457.262	274.898	515.481	472.486	461.412	458.85	441.387	49
1296	ATP5D	ATP synthase subunit delta, mitochondrial	P30049	9	5	1441.94	1973.55	1751.24	1390.7	2366.3	2258.38	864.49	3101.78	1803.04	1777.78	1802.22	2436.15	1462.4	2048.75	1553.24	1476.82	9
1297	SAMHD1	Deoxynucleoside triphosphate triphosphohydrolase SAMHD1	Q9Y3Z3	19	2	64.6196	80.6098	128.257	48.7335	155.693	30.0949	55.0755	117.37	72.6456	125.139	166.329	249.907	180.979	98.8178	36.4641	103.373	69
1298	SLC6A1	Sodium- and chloride-dependent GABA transporter 1	P30531	3	2	532.93	804.843	341.49	418.518	645.718	902.501	84.8721	601.241	382.008	393.108	416.861	576.657	374.925	245.645	248.345	305.093	32
1299	C11orf54	Ester hydrolase C11orf54	A0A087WT99	6	2	130.13	326.44	481.79	202.316	397.425	190.2	232.816	303.511	339.851	286.571	504.941	540.159	460.869	648.002	222.829	267.929	22
1300	SART3	Isoform 4 of Squamous cell carcinoma antigen recognized by T-cells 3	Q15020-4	3	2	323.687	287.606	229.705	156.687	180.915	167.323	195.288	234.896	216.689	217.436	276.444	256.273	176.948	240.846	384.876	266.782	115
1301	PLIN3	Perilipin-3	O60664	15	7	1669.23	2022.83	2834.61	2011.48	3016.14	1060.09	1227.5	2405.66	2528.29	1691.98	3634.99	3070.09	3316.27	3007.99	1600.3	2737.27	40
1302	EIF4G1	Eukaryotic translation initiation factor 4 gamma 1	E9PGM1	9	1	43.2524	22.053	65.3754	33.9194	22.5916	28.6027	32.3021	56.3727	79.4079	62.6747	24.8962	55.8681	79.6518	45.2394	93.404	46.7179	136
1303	SARM1	Sterile alpha and TIR motif-containing protein 1	Q6SZW1	8	1	19.0473	34.1001	54.6934	35.1231	193.476	21.6149	108.222	138.62	114.599	50.7595	45.6597	41.7203	126.876	12.7563	71.0811	0	73
1304	CP	Ceruloplasmin	P00450	9	4	386.431	292.598	290.542	219.186	50.3435	263.958	818.301	109.729	546.581	251.326	399.006	211.27	195.343	240.964	68.4312	80.4695	85
1305	ICAM1	Intercellular adhesion molecule 1	P05362	3	2	255.524	182.669	302.128	129.285	216.695	61.8457	0.182135	100.265	116.057	13.3018	258.816	144.138	231.895	229.77	168.066	137.333	37
1306	KIF5B	Kinesin-1 heavy chain	P33176	35	7	763.869	956.517	933.981	603.888	929.379	668.854	613.987	1001.59	658.023	834.164	785.997	886.47	806.253	743.344	885.579	655.246	116
1307	KRAS	Isoform 2B of GTPase KRas	P01116-2	10	3	557.336	708.48	712.967	625.487	780.691	998.967	462.937	918.896	756.097	727.904	852.93	735.773	1018.32	830.28	859.923	624.18	61
1308	UBLCP1	Ubiquitin-like domain-containing CTD phosphatase 1	Q8WVY7	5	1	91.9634	164.617	48.7167	63.1964	63.4898	0	0	75.989	0	54.9888	43.1469	111.4	60.0139	165.339	90.5019	43.1071	41
1309	C1QC	Complement C1q subcomponent subunit C	P02747	1	1	25.4847	19.9634	89.0799	9.38156	24.5171	35.8004	168.586	97.9164	16.9196	60.174	0	0	197.116	0	62.7092	5.00194	21
1310	BCL2L13	Bcl-2-like protein 13	Q9BXK5	11	4	815.737	827.235	1054.25	617.34	1444.2	1080.6	600.347	1087.61	956.031	651.298	1014.33	1086.01	955.162	881.84	658.86	812.029	31
1311	PGRMC1	Membrane-associated progesterone receptor component 1	O00264	11	4	1858.77	2311.87	1863.7	1462.27	2566.87	1653.79	883.198	2412.75	1568.06	1810.48	2268.97	2522.36	1847.72	1665.09	1930.89	1693.11	19
1312	NCEH1	Neutral cholesterol ester hydrolase 1	A0A0A0MTJ9	4	2	90.5661	196.528	193.081	171.745	295.635	517.251	81.7369	334.98	162.74	190.149	72.162	235.388	271.097	185	252.932	186.282	32
1313	RABL2B	Rab-like protein 2B	A8MXF6	1	1	324.711	367	414.213	261.155	363.972	418.424	274.027	426.353	348.699	293.301	325.834	282.561	418.279	330.13	368.367	343.471	14
1314	BCAS3	Breast carcinoma-amplified sequence 3	Q9H6U6	2	1	32.482	42.8564	69.9425	47.1683	0	44.8267	38.8148	37.4322	19.408	29.3931	1.68948	21.1122	2.33064	0	16.3399	22.2869	67
1315	ELAVL1	Isoform 2 of ELAV-like protein 1	Q15717-2	8	4	934.224	1065	1042.52	1183.94	1331.6	678.946	1236.31	1008.62	1307.95	850.254	1451.46	1089.93	1473.57	1709.81	1400.14	1492.27	34
1316	NUDT4	Diphosphoinositol polyphosphate phosphohydrolase 2	Q9NZJ9	2	1	58.8796	40.4585	88.5259	74.3775	45.0946	69.9523	55.3043	107.632	74.3215	75.4827	57.7495	136.312	90.1145	69.9124	15.777	45.9552	22
1317	HNRNPA0	Heterogeneous nuclear ribonucleoprotein A0	Q13151	5	3	977.697	1358	1152.92	1098.75	1386.15	258.453	681.772	1411.26	1002.74	1184.9	1409.83	2060.94	1392.45	1543.9	1798.96	1074.01	23
1318	CTTN	Src substrate cortactin	Q14247	7	4	285.336	205.503	289.079	283.467	562.569	164.346	862.44	633.076	215.024	159.97	267.687	459.908	452.145	313.783	268.865	331.048	76
1319	SEPT9	Septin-9	Q9UHD8	31	1	244.479	263.062	392.183	282.669	334.396	381.529	300.936	469.404	274.226	280.819	59.2566	165.183	344.215	206.938	325.61	2.74605	66
1320	NDUFB10	NADH dehydrogenase [ubiquinone] 1 beta subcomplex subunit 10	O96000	7	4	1573.9	2634.02	2167.97	2105.49	2327.57	2996.13	1324.97	3162.49	1956.45	1975.77	1518.81	2298.45	2203.74	2195.54	2517.6	1764.32	26
1321	FLNC	Filamin-C	Q14315	51	10	2488.93	2856	1553.83	1770.18	871.166	2593.96	783.942	995.493	1583.36	946.788	5723.09	715.982	1269.82	1757.94	607.844	690.607	232
1322	PGAM2	Phosphoglycerate mutase 2	P15259	15	5	1801.06	764.164	701.825	1294.14	1018.08	1596.74	621.188	1217.37	1896.01	1145.6	2858.82	1347.24	646.567	2292.82	514.055	1060.91	28
1323	RPS5	40S ribosomal protein S5	M0R0R2	4	3	801.497	749.709	841.532	743.989	559.768	514.692	650.965	933.948	583.663	454.315	732.931	643.634	785.369	858.908	609.252	565.993	27
1324	ATOX1	Copper transport protein ATOX1	E5RIM7	1	1	0	48.0845	46.6869	0	45.2447	66.0011	9.57048	0	30.0596	82.6288	0	15.0521	0	0	0	4.38484	12
1325	RPS7	40S ribosomal protein S7	P62081	7	2	602.758	807.927	797.472	529.49	694.812	618.897	440.339	709.686	496.343	388.45	724.442	875.852	590.751	689.21	793.605	523.008	25
1326	GSPT1	Isoform 3 of Eukaryotic peptide chain release factor GTP-binding subunit ERF3A	P15170-3	5	1	200.793	174.24	198.544	106.498	303.283	124.175	239.996	141.408	121.247	115.48	171.022	143.231	154.047	121.804	122.388	153.194	49
1327	ZFYVE21	Isoform 2 of Zinc finger FYVE domain-containing protein 21	Q9BQ24-2	4	1	21.4315	60.6297	50.6347	55.0289	74.8894	28.1563	24.6764	46.7824	53.4853	42.5656	9.53696	109.075	3.0837	0	102.912	49.1607	27
1328	SMS	Spermine synthase	P52788	10	5	513.981	551.096	659.401	571.518	683.408	503.323	485.525	939.192	710.02	448.568	639.362	982.855	629.351	637.457	573.02	540.649	32
1329	FKBP2	Peptidyl-prolyl cis-trans isomerase FKBP2	P26885	4	3	778.95	741.336	881.907	626.663	1543.64	975.434	665.627	1376.51	984.801	756.627	1405.42	961.072	1290.97	1167.51	1383.05	718.061	16
1330	HGS	Hepatocyte growth factor-regulated tyrosine kinase substrate	O14964	6	2	16.0811	32.5246	49.1998	41.233	140.403	8.16132	1.01349	134.481	79.5572	17.5975	116.404	82.6102	86.0298	147.003	55.9185	126.255	59
1331	DPYSL2	Dihydropyrimidinase-related protein 2	Q16555	183	99	281170	322969	338215	244884	438440	437871	191844	417862	295128	265316	320906	378040	334006	335262	306209	268186	50
1332	PDE12	2',5'-phosphodiesterase 12	F6T1Q0	6	3	358.698	384.577	457.313	270.037	458.598	306.771	413.945	613.827	360.15	331.702	383.11	427.113	575.647	416.456	562.937	498.952	48
1333	UQCRQ	Cytochrome b-c1 complex subunit 8	O14949	4	3	1383.84	1512.87	1888.99	1208.21	1768.72	2712.2	1541.86	2662.75	1754.02	1640.8	1519.32	1508.99	1874.23	2044.05	2381.09	1846.88	11
1334	GRSF1	G-rich sequence factor 1 (Fragment)	H0YAK1	4	2	117.147	179.193	169.667	141.473	124.662	75.0767	63.0132	184.316	118.524	106.966	217.316	139.217	115.927	145.828	84.8242	144.164	41
1335	GMPPB	Mannose-1-phosphate guanyltransferase beta	Q9Y5P6	3	2	251.557	502.454	254.606	465.052	298.45	237.857	228.555	432.806	263.425	297.347	322.117	402.201	604.194	443.235	417.731	369.112	26
1336	TKT	Transketolase	P29401	63	40	48602.2	54802.1	73206.2	48821.5	71627.9	56593.5	41497.4	69322.9	70119.3	46453.6	80348.5	66215.3	64216.4	68395.8	61698.3	48150	55
1337	TUBA4A	Tubulin alpha-4A chain	P68366	227	9	3553.3	6912.37	4928.95	5192.57	5659.38	14865.2	2997.02	6973.12	4965.98	4607.61	2988.38	5100.68	5114.71	4036.13	4967.48	5351.74	31
1338	OCIAD2	OCIA domain-containing protein 2	Q56VL3	1	1	5.58991	9.09942	54.9479	1.87723	247.034	20.9563	120.98	119.383	140.246	44.9654	20.0999	41.9413	97.6976	110.812	79.4449	75.9613	19
1339	TNR	Tenascin-R	Q92752	57	38	35192.9	56285.9	28971.1	26856	25762.8	40373.9	16415.8	39350.2	32660.9	25823.8	40636	42818.5	36711.9	37770.5	38804.3	30368.3	93
1340	OGN	Mimecan	P20774	7	2	229.103	268.527	78.3643	77.8303	505.256	15.7043	188.464	70.1153	151.833	70.6565	626.265	146.628	56.5707	119.263	7.40649	108.907	32
1341	PI4KA	Phosphatidylinositol 4-kinase alpha	J3KN10	15	1	12.484	3.94398	64.1467	48.6882	49.6961	140.294	9.90949	63.7096	13.6714	95.2319	20.4007	27.4629	71.3379	17.0643	88.0549	55.9426	181
1342	TIMM50	Isoform 2 of Mitochondrial import inner membrane translocase subunit TIM50	Q3ZCQ8-2	10	2	415.229	436.949	459.49	455.848	805.402	427.279	294.121	679.403	519.992	340.121	461.766	552.284	545.28	527.117	538.781	391.062	36
1343	CISD1	CDGSH iron-sulfur domain-containing protein 1	Q9NZ45	7	4	1757.65	2471.83	2739.58	1908.89	3593.04	4368.3	1277.15	4578.59	2915.7	2776.21	2431.66	2975.53	2930.27	2397.93	2757.86	1869.82	18
1344	DLG4	Disks large homolog 4	P78352	13	2	312.771	368.254	485.636	396.581	459.279	997.142	326.855	665.786	428.226	566.573	269.506	304.871	598.324	443.053	592.798	334.505	61
1345	OSBPL1A	Oxysterol-binding protein-related protein 1	Q9BXW6	10	4	416.012	655.628	625.428	497.555	960.228	760.411	513.781	840.736	653.588	714.053	637.346	625.804	609.5	579.839	846.798	732.057	94
1346	RGS6	Regulator of G-protein signaling 6	P49758	2	1	12.2215	26.6406	32.8429	25.3324	83.7824	12.2215	6.29813	42.2654	29.4133	0	98.5071	39.1516	77.8944	121.448	100.459	39.6719	48
1347	TMED10	Transmembrane emp24 domain-containing protein 10	P49755	6	1	221.608	208.748	255.999	177.794	0	184.235	162.417	130.683	185.861	220.651	0	225.619	6.75728	0	237.309	2.96906	26
1348	DDB1	DNA damage-binding protein 1	Q16531	20	11	1675.63	2295.01	2004.35	1711.97	2589.65	1861.3	1338.57	2379.79	2029.83	2381.81	2062.07	2630.17	1919.66	2101	2461.66	1642.28	91
1349	AASS	Alpha-aminoadipic semialdehyde synthase, mitochondrial	Q9UDR5	8	4	2056.45	1070.7	1637.1	2418.73	2160.61	2117.52	1971.79	3485.98	3005.64	1162.76	4212.86	2597.81	2040.07	3307.66	1623.9	4032.65	68
1350	GNAQ	Guanine nucleotide-binding protein G(q) subunit alpha	P50148	15	4	1085.13	1234.29	1143.28	858.032	1782.79	1121.55	640.791	1659.82	1240.05	949.437	1588.96	1599.51	134.99	1406.63	1008.81	1104.77	38
1351	CCT5	T-complex protein 1 subunit epsilon	P48643	25	12	7129.76	8613.33	9124.53	6675.28	8530.49	9520.86	4210.46	10730.4	6945.91	6536.53	7459.74	8182.86	8828.65	8590.72	8061.27	5371	49
1352	RPA2	Isoform 3 of Replication protein A 32 kDa subunit	P15927-3	2	1	12.8629	6.8009	14.0881	45.8488	37.0358	43.3515	9.69412	114.353	43.0363	8.00861	62.9017	94.8421	21.4414	127.838	3.25183	63.2912	19
1353	SH3GL2	Endophilin-A1	Q99962	17	8	2649.83	4667.9	4107.33	3539.66	6371.22	15355.2	2629.83	5764.95	4479.39	4859.17	4367.75	6151.02	5544.55	4461.53	4338.87	3626.22	34
1354	PFKFB2	Isoform 2 of 6-phosphofructo-2-kinase/fructose-2,6-bisphosphatase 2	O60825-2	19	8	2748.1	2962.82	4546.67	3012.36	6548.78	2264.87	3296.26	5554.82	4434.22	2947.56	4047.6	3613.88	5629.49	5431.16	4612.63	3890.08	53
1355	BAG5	BAG family molecular chaperone regulator 5	Q9UL15	6	1	47.0388	83.3302	94.6713	70.7256	120.975	21.0129	4.36261	66.5009	54.0067	60.3856	110.737	146.38	70.9961	65.7294	81.5121	23.3507	54
1356	HBG1	Hemoglobin subunit gamma-1	P69891	17	5	27.7454	132.5	100.089	91.7265	192.083	167.834	9319.76	124.313	142.171	110.689	285.835	90.5175	97.1263	99.1017	160.156	57.0075	10
1357	CORO1C	Coronin-1C	Q9ULV4	13	4	956.675	1049.85	994.082	859.543	1278.88	2093.81	710.605	1367.5	1057.47	1050.22	1179.97	948.457	1158.13	905.045	1111.52	878.727	37
1358	CRYM	Ketimine reductase mu-crystallin	Q14894	18	9	4509.17	5603.49	6867.68	5585.39	11308.9	9766.76	3203.55	11454.3	6979.4	6033.77	4831.73	8212.23	10380.5	7527.99	11498.5	4697.94	25
1359	UBA3	NEDD8-activating enzyme E1 catalytic subunit	Q8TBC4	8	5	1079.13	932.765	1182.07	717.925	1266.08	861.058	1060.76	1545.38	1338.85	1015.44	1486.76	802.948	2196.88	1297.16	1122.85	1769.72	35
1360	GNG13	Guanine nucleotide-binding protein G(I)/G(S)/G(O) subunit gamma-13	Q9P2W3	3	1	28.8726	16.6719	156.744	4.5929	992.431	6.57248	388.3	250.547	71.6605	42.5062	0	23.7438	26.8972	28.994	10.6982	0	10
1361	HAGH	Hydroxyacylglutathione hydrolase, mitochondrial	Q16775	12	8	1063.01	1544.82	1448.3	1016.49	2031.99	2191.3	846.57	1945.8	1301.85	1507.6	1433.02	1595.24	1463.13	1319.98	1552.57	1027.95	30
1362	ITGB4	Isoform Beta-4B of Integrin beta-4	P16144-3	10	3	237.371	385.277	243.114	552.705	605.716	138.291	708.99	590.26	532.017	127.028	616.342	406.233	249.774	382.325	185.279	258.739	140
1363	EEF1A2	Elongation factor 1-alpha 2	Q05639	39	5	3293.35	5463.25	5725.38	3125.62	6180.86	7384.9	2600.69	8787.63	4849.33	4517.66	3913.99	5269.17	4636.36	3207.02	5925.01	2914.21	51
1364	SERPING1	Plasma protease C1 inhibitor	E9PGN7	2	1	268.533	193.986	160.452	217.275	544.881	310.393	589.714	273.309	410.922	219.288	333.54	155.6	532.627	227.793	251.459	223.344	35
1365	OMG	Oligodendrocyte-myelin glycoprotein	P23515	7	3	2097.4	4757.41	2886.26	2019.97	1916.09	6347.74	924.303	4774.32	2695.28	4999.7	5700.9	5470.01	5521.46	4509.46	5135.27	2131.63	35
1366	NIT2	Omega-amidase NIT2	Q9NQR4	10	6	1476.15	1639.62	1899.59	1640.08	3199.41	1656.47	1166.76	2642.95	2091.45	1164.11	1672.78	2360.07	2379.91	2778.12	1687.99	1958.28	26
1367	PEX5L	PEX5-related protein	Q8IYB4	1	1	0	26.2598	12.9685	2.28946	78.8077	66.7366	18.1807	87.4256	40.2275	24.8422	0	31.3174	59.1464	39.8302	75.0887	13.0634	59
1368	CYB5R3	Isoform 3 of NADH-cytochrome b5 reductase 3	P00387-3	15	5	5162.93	3921.88	5180.34	2801.14	5204.58	4138.87	3026.94	4974.58	4330.28	3291.8	5257.91	4942.28	5285.2	5882.32	5089.09	3996.95	29
1369	CNP	2',3'-cyclic-nucleotide 3'-phosphodiesterase	P09543	58	29	19332	31409	24062.9	23227.1	45917.9	38305.8	17415.5	45315.4	29463	20104.7	25066.5	61750	36718.2	32109.5	48571.9	31692.5	42
1370	LAMA5	Laminin subunit alpha-5	O15230	15	5	342.67	558.291	389.318	448.197	489.406	434.727	329.124	359.106	500.393	325.602	531.532	445.831	610.988	214.132	361.734	296.229	225
1371	DHX15	Pre-mRNA-splicing factor ATP-dependent RNA helicase DHX15	O43143	11	1	15.8507	45.5683	87.9396	46.4137	59.3047	60.0313	0	127.188	144.695	2.63342	246.758	74.2857	125.706	169.057	313.723	170.757	83
1372	RAB23	Ras-related protein Rab-23	Q9ULC3	6	2	139.733	304.484	178.227	254.295	120.912	271.715	3.37798	192.769	256.187	219.571	803.08	245.911	122.668	301.178	172.232	306.863	31
1373	STRN3	Striatin-3	Q13033	5	2	2352.01	3145.23	3353.14	3340.9	4555.84	2384.13	1870.68	4233.64	3108.9	2284.81	3016.36	3284.88	3985.47	3232.55	3447.51	3509.83	70
1374	UQCC2	Ubiquinol-cytochrome-c reductase complex assembly factor 2 (Fragment)	V5IRT4	1	1	66.1444	89.9172	79.213	60.7211	120.131	43.1018	21.3744	86.9315	69.3328	58.6329	70.3411	103.832	99.4308	89.7775	87.2034	63.9899	17
1375	AP1B1	AP-1 complex subunit beta-1	Q10567	38	9	3668.96	3082.31	4151.92	2284.17	4562.25	3569.15	3859.43	5106.52	4560.91	3639.29	4851.54	3360.52	7506.47	4355.87	4071.65	5557.08	64
1376	OGT	UDP-N-acetylglucosamine--peptide N-acetylglucosaminyltransferase 110 kDa subunit	O15294	9	5	1206.15	2212.75	2094.74	1154.88	1965.38	1869.5	947.209	1605.01	1585.83	1646.29	2275.17	1745.15	1735.85	1676.65	2006.8	1516.52	73
1377	RAB4B	Ras-related protein Rab-4B	P61018	8	1	119.579	152.579	197.899	158.199	47.9957	326.585	86.379	191.485	160.819	230.107	43.4232	134.719	69.7954	39.3018	125.836	84.3029	25
1378	GOT1	Aspartate aminotransferase, cytoplasmic	P17174	40	23	18736.2	25517.5	24520.4	22577.6	27423.8	31269.9	16637	36283.5	24524.5	23796.5	21407.9	28462.6	30438.9	23976.5	31887.3	21081	38
1379	MAP1LC3A	Microtubule-associated proteins 1A/1B light chain 3A	Q9H492	6	1	64.4865	157.014	150.683	99.686	224.341	170.866	258.272	179.584	187.822	152.076	102.702	132.573	205.279	95.2825	193.926	65.9519	15
1380	PRKAR1A	cAMP-dependent protein kinase type I-alpha regulatory subunit	P10644	16	7	3491.49	4090.73	3281.84	3249.66	4614.49	2713.59	1825.55	4477.22	3424.17	2788.77	5067.69	4553.68	4901.65	5164.03	3284.91	4008.62	40
1381	RPN1	Dolichyl-diphosphooligosaccharide--protein glycosyltransferase subunit 1	P04843	12	5	1388.28	1151.23	1316.49	874.094	1417.54	846.944	926.63	1199.63	968.139	898.186	1318.78	1066.41	1221.32	1213.61	1136.84	1078.09	58
1382	BAG6	Isoform 2 of Large proline-rich protein BAG6	P46379-2	6	3	244.401	1079.64	383.789	327.173	687.273	342.944	235.327	454.456	251.534	269.589	369.389	447.787	510.628	502.957	554.701	425.975	53
1383	RHEB	GTP-binding protein Rheb	Q15382	5	2	465.813	287.412	422.907	267.374	304.445	399.647	234.235	514.072	251.563	443.81	520.477	390.138	638.049	389.383	587.414	444.47	18
1384	NCL	Nucleolin	P19338	18	9	5752.29	8335.43	6947.07	7112.21	8752.82	5871.33	4182.1	8675.66	6792.12	3820.83	3041.51	8788.29	9162.64	4517.25	7161.4	5231.55	29
1385	HNRNPH3	Heterogeneous nuclear ribonucleoprotein H3	P31942	9	4	781.647	825.332	855.424	798.198	1049.99	657.139	888.276	1139.02	868.093	790.785	845.274	776.52	963.366	632.474	1006.2	533.457	23
1386	NME1-NME2	Nucleoside diphosphate kinase	Q32Q12	16	7	3510.38	4151.67	4264.33	3213.7	4722.69	4028.55	3158.72	5671.44	4736.47	3358.55	4405.23	4990.7	5018.88	4298.53	4299.52	3436.36	32
1387	C20orf27	UPF0687 protein C20orf27	Q9GZN8	1	1	96.861	21.7319	214.511	48.5118	619.855	136.987	396.935	220.6	123.873	144.658	0.629908	96.618	201.772	81.1118	217.983	48.487	21
1388	IDH1	Isocitrate dehydrogenase [NADP] cytoplasmic	O75874	25	10	1647.76	1710.11	2127.63	2060.75	3445.19	1277.61	1132.06	2939.93	2331.43	2134.34	2835.41	2425.67	3192.19	2372.68	2010.7	1914.58	48
1389	NEFL	Neurofilament light polypeptide	P07196	53	20	6157.05	8928.88	9602.29	8590.73	11588.7	26010.2	4417.26	19087.3	10025	7879.11	6183.72	11250.4	11553.5	7894.6	13624.7	9275.48	61
1390	ENAH	Protein enabled homolog	Q8N8S7	7	3	375.511	530.092	750.489	564.445	687.35	577.432	314.516	793.092	684.017	435.457	808.959	694.627	935.687	817.28	572.817	516.586	71
1391	GALM	Aldose 1-epimerase	Q96C23	4	3	287.073	343.781	353.293	283.242	483.963	199.074	193.959	442.955	428.161	269.776	462.108	393.46	428.829	382.716	319.102	364.872	29
1392	NPEPPS	Puromycin-sensitive aminopeptidase	P55786	45	25	24712.6	29893.6	32868.2	24572.2	42206.6	30838.6	21262.2	38673.8	35194.6	26266.4	36835.6	31704.6	40739.8	31177.2	33096.8	28031	70
1393	PSMB10	Proteasome subunit beta type-10	P40306	2	1	29.1631	91.5322	91.5865	70.0517	22.3677	14.7104	30.7512	99.1953	71.1864	54.5144	131.936	128.502	268.867	86.1004	91.7111	16.7619	23
1394	PADI2	Protein-arginine deiminase type-2	Q9Y2J8	46	36	31175.7	29043.7	26045.8	26541.3	29364.7	21447.2	17791.8	35904.5	33385.2	22488.7	51848.7	28292.5	42244.1	40419	27815.5	28934.9	65
1395	PACS1	Phosphofurin acidic cluster sorting protein 1	Q6VY07	9	5	248.912	266.864	354.223	299.544	260.772	389.455	318.704	330.354	261.568	276.496	186.438	325.931	255.025	236.177	367.047	208.244	87
1396	GPD1	Glycerol-3-phosphate dehydrogenase [NAD(+)], cytoplasmic	P21695	13	2	147.363	227.793	134.196	97.3943	84.5306	207.349	61.1572	157.007	158.294	95.3898	617.261	410.329	142.082	481.871	61.3708	282.804	24
1397	KIF1BP	KIF1-binding protein	Q96EK5	7	1	45.715	63.3017	59.228	78.6647	0	43.2887	26.9797	49.882	58.8246	68.7626	0	4.75351	6.44919	0	26.3168	6.33789	53
1398	ACYP2	Acylphosphatase-2	P14621	8	2	3209.52	3815.09	3874.88	4169.86	3625.06	3257.04	2287.68	4540.77	4847.19	2821.08	5490.06	4000.14	4715.97	4475.09	3828.84	4783.8	11
1399	CHORDC1	Cysteine and histidine-rich domain-containing protein 1	Q9UHD1	8	3	276.134	338.413	484.581	295.35	483.645	752.145	219.385	636.119	504.474	498.576	597.723	404.221	592.148	460.478	470.149	381.566	33
1400	BCAN	Brevican core protein	Q96GW7	43	25	18409.4	30108.4	15108	17490.3	14012.5	16871.5	9994.48	22722.4	18927.1	12121.9	16009.9	17830.4	21185.4	19511.8	16566	13627.4	62
1401	RAP1B	Ras-related protein Rap-1b	P61224	15	2	351.641	462.759	420.261	355.903	449.057	308.062	286.632	364.927	319.131	160.013	406.108	427.48	301.979	455.72	397.151	305.229	23
1402	TPD52	Isoform 4 of Tumor protein D52	P55327-4	8	1	117.832	173.595	138.488	91.9449	316.698	403.573	118.177	284.405	228.301	175.565	130.516	185.76	258.464	211.039	205.385	149.705	25
1403	MAPRE2	Isoform 3 of Microtubule-associated protein RP/EB family member 2	Q15555-3	13	7	2246.96	2757.63	3475.53	2370.05	5119.01	3671.97	1331.77	4401.62	3449.58	2893.31	3175.42	4593.82	4420.42	3858.6	3750.54	3094.17	25
1404	TMOD1	Tropomodulin-1	P28289	10	1	306.504	288.818	216.278	268.288	289.171	148.645	224.777	310.311	235.176	223.673	411.038	316.605	235.852	216.313	217.18	223.69	40
1405	CHDH	Choline dehydrogenase, mitochondrial	Q8NE62	6	2	832.419	938.469	703.825	807.934	685.48	580.007	504.9	1280.52	948.055	679.395	600.324	930.502	1083.34	967.954	1109.29	892.075	15
1406	CAMKV	CaM kinase-like vesicle-associated protein	C9J9E2	15	7	8919.13	4726.87	4479.54	3339	3827.76	5808.01	1647.55	4206.32	4405.3	3401.85	14104.3	3520.31	3521.8	6335.38	3948.67	2469.61	47
1407	AP1G1	AP-1 complex subunit gamma-1	O43747	15	5	521.764	421.957	636.985	336.867	706.844	962.844	562.964	592.639	528.94	576.528	609.384	539.973	939.98	689.867	837.235	630.546	67
1408	WDR77	Methylosome protein 50	Q9BQA1	3	1	144.682	192.83	184.645	114.756	243.532	117.58	112.693	199.616	145.726	108.42	151.346	152.247	229.61	162.17	174.897	105.413	22
1409	BCKDHA	2-oxoisovalerate dehydrogenase subunit alpha, mitochondrial	P12694	4	1	535.651	572.607	449.137	491.756	646.229	351.146	102.285	389.726	544.447	388.921	496.316	483.666	593.527	520.623	365.334	414.7	39
1410	DMD	Dystrophin	A0A087WV90	38	9	2409.19	2256.66	2748.27	1645.95	2355.36	1509.98	1766.13	1936.66	1921.41	1856.01	3403.45	1764.19	2706.81	2333.79	2123.33	2080.95	381
1411	ATP6V0D1	V-type proton ATPase subunit d 1	F5GYQ1	17	7	2259.22	4255.45	4063.99	2358.82	5431.93	7253.34	1569.4	4420.65	3787.28	4762.91	4092.97	5736.46	5515.16	5330.17	6340.84	3821.8	20
1412	ERO1L	ERO1-like protein alpha	Q96HE7	7	3	574.016	691.446	630.574	588.75	646.758	763.481	586.879	887.736	595.453	600.193	609.39	691.653	809.46	576.902	748.056	493.173	43
1413	VPS33A	Vacuolar protein sorting-associated protein 33A	Q96AX1	5	2	327.283	274.699	436.385	299.68	468.213	357.626	289.419	461.407	439.032	357.574	327.648	336.052	449.132	387.304	496.176	473.905	53
1414	PIP4K2A	Phosphatidylinositol 5-phosphate 4-kinase type-2 alpha	P48426	9	3	583.356	829.637	885.165	606.544	1142.2	1146.07	834.356	1123.21	1198.76	738.269	635.07	973.277	1066.73	812.359	1235.19	1026.55	36
1415	EPPK1	Epiplakin	A0A087X1U6	14	2	1921.23	2001.97	2039.56	1782.01	2676.45	2445.98	2211.14	2387.63	2839.24	2203.43	2176.03	2627.8	2507.96	2295.93	2376.09	2319.14	322
1416	PSMB2	Proteasome subunit beta type-2	P49721	10	6	1990.32	2781.48	2600.08	2280.52	3242.37	1941.76	2022.01	2905.82	2714.81	1871.83	2467.1	2396.08	2753.35	2307.8	2576.96	1692.1	20
1417	DTD1	D-tyrosyl-tRNA(Tyr) deacylase 1	Q8TEA8	2	1	92.5515	145.419	156.513	122.708	288.466	186.752	104.579	223.609	104.226	172.276	135.114	260.681	150.854	180.465	201.323	189.014	27
1418	ATP1A1	Sodium/potassium-transporting ATPase subunit alpha-1	P05023	104	8	1925.02	3164.3	3447.46	2182.3	5159.55	4017.37	1635.82	4941.15	3322.24	2733.56	3092.64	4153.36	5673.63	3010.49	4905.48	2980.33	82
1419	CAB39L	Calcium-binding protein 39-like	Q9H9S4	13	1	289.485	221.603	231.947	260.195	151.842	362.283	204.831	326.467	322.794	198.524	433.99	294.275	257.841	256.143	132.669	231.307	33
1420	TUBA1A	Tubulin alpha-1A chain	Q71U36	273	11	1194.62	2314.06	2517.15	1268.02	3046.76	1796.96	1597.9	2822.37	2628.08	1900.01	2658.12	2444.38	2400.33	3252.87	3128.74	1783.03	31
1421	BBOX1	Gamma-butyrobetaine dioxygenase	O75936	11	2	1853.57	1785.2	1235.91	1283.86	1318.59	849.685	868.517	1359.91	1600.57	730.552	1441.74	1917.18	1655.75	1877.71	1037.69	1564.9	38
1422	KIF21A	Kinesin-like protein KIF21A	Q7Z4S6	10	5	134.663	154.059	146.345	35.3341	24.933	245.209	517.554	261.013	97.8146	63.1483	62.0413	120.176	85.3384	47.0611	75.7275	34.798	173
1423	SND1	Staphylococcal nuclease domain-containing protein 1	Q7KZF4	20	5	787.519	878.754	863.369	769.74	777.198	757.763	723.093	1024.86	697.894	695.977	813.101	743.218	931.15	816.726	881.337	604.195	93
1424	MYDGF	Myeloid-derived growth factor (Fragment)	M0QXF7	3	2	518.962	481.718	577.261	530.031	607.449	465.182	349.643	667.921	556.905	434.097	475.063	615.955	828.223	607.109	631.294	472.94	10
1425	PLP1	Myelin proteolipid protein	P60201	14	9	19832.8	48194.1	21004	24597.3	53754.8	29618.6	8050.86	45511.9	16934.4	13997.8	19872.6	54364.6	18014.6	18714.5	20814.4	16220.3	21
1426	KRT86	Keratin, type II cuticular Hb6	O43790	7	3	20.4857	34.4145	38.5374	60.978	116.034	1722.05	6.78729	68.8914	68.0876	61.2027	90.1971	81.2057	134.058	149.562	102.827	129.501	48
1427	DNAJC5	DnaJ homolog subfamily C member 5	Q9H3Z4	6	3	1177.3	2405.59	1205.51	1128.83	3289.96	3562.01	901.918	3277.09	1754.88	1624.57	1287.63	2782.08	1812.95	1797.04	1586.19	1297.79	13
1428	SH3GL3	Endophilin-A3	Q99963	7	4	451.779	474.451	344.272	331.991	636.974	1364.99	297.945	588.328	496.312	484.415	476.136	326.31	384.341	907.373	849.357	862.868	33
1429	AGK	Acylglycerol kinase, mitochondrial	E9PC15	8	4	1821.03	2491.69	2035.93	2169.24	2766.92	2665.5	1433.27	2917.8	2241.87	1802.64	2116.96	2844.86	2372.12	2428.62	2909.74	2259.99	33
1430	MAP1B	Microtubule-associated protein 1B	P46821	115	67	37315.2	51726.9	71496.9	40626.8	91397.4	55916.9	51819.2	79551.4	61528.2	46783.1	37196.5	65453.7	73702.3	54065.1	55946.9	45695.1	29
1431	FLNA	Isoform 2 of Filamin-A	P21333-2	70	30	10945.7	10041.9	11092.6	9115.06	9321.08	9640.81	8966.75	10171.8	10606.9	7123.75	13468.1	10047.8	11600.3	7782.66	7347.86	9355.53	44
1432	AMPD2	AMP deaminase 2 (Fragment)	H0Y360	21	5	385.936	399.93	771.355	427.573	509.374	543.762	380.903	767.665	719.766	819.389	471.018	538.192	594.333	659.343	1220.7	628.917	14
1433	FIS1	Mitochondrial fission 1 protein	Q9Y3D6	5	4	1463.9	1693.96	1773.63	1276.22	3256.65	1501.29	1302.14	2545.51	1658.99	1023.4	1625.96	2131.9	2391.91	2134.53	2330.28	1315.62	20
1434	MPST	3-mercaptopyruvate sulfurtransferase	P25325	10	2	458.496	500.916	393.142	436.297	579.758	201.48	142.416	502.577	516.069	273.74	716.77	462.215	452.565	557.524	403.922	598.246	19
1435	RAB6A	Isoform 2 of Ras-related protein Rab-6A	P20340-2	15	1	513.019	512.136	552.449	454.036	120.99	467.546	705.44	481.187	504.095	404.504	101.885	497.579	149.812	410.171	120.576	352.491	20
1436	ALDH1L1	Cytosolic 10-formyltetrahydrofolate dehydrogenase	O75891	50	24	7240.06	7763.19	10591.8	8832.94	14251.8	8276.33	5637.89	11073.3	10169.6	8515.47	9182.14	14792.1	11260.3	9521.52	9732.06	10506.7	69
1437	PTPN23	Tyrosine-protein phosphatase non-receptor type 23	Q9H3S7	18	6	7019.08	6559.11	7195.24	12029.1	12897.4	6973.65	6314.2	13795.3	13744.8	4789.3	11610.1	11212.9	6260.65	12389.9	9942.2	12631.4	100
1438	GPRC5B	G-protein coupled receptor family C group 5 member B	Q9NZH0	2	1	175.5	270.437	533.99	350.185	753.072	289.532	185.497	575.542	468.398	230.929	576.242	526.985	448.189	499.79	414.898	427.536	23
1439	PCCA	Isoform 2 of Propionyl-CoA carboxylase alpha chain, mitochondrial	P05165-2	18	4	914.15	867.168	924.177	819.853	953.837	1064.39	668.185	1270.26	1053.28	1050.69	1158.78	1138.74	1424	1264.72	1209.27	672.17	68
1440	LRRC59	Leucine-rich repeat-containing protein 59	Q96AG4	3	1	151.813	131.809	165.415	111.684	0.246469	101.449	126.307	62.6631	82.9498	105.671	0	49.7005	27.2918	0.666139	30.0924	19.0229	47
1441	PRSS1	Trypsin-1	E7EQ64	14	4	10650.3	55668.8	28864.3	16360.6	32636.9	16792	6931.33	14306.3	18898.6	19293.8	34146.9	18752.4	20595.7	25191.5	23360.1	25263.7	22
1442	PYGL	Glycogen phosphorylase, liver form	P06737	26	2	288.398	221.242	272.33	260.503	260.133	200.558	80.2441	260.82	309.014	244.131	291.25	187.163	326.377	178.682	204.035	159.406	86
1443	SNRPE	Small nuclear ribonucleoprotein E	P62304	2	2	409.086	365.194	438.722	394.346	460.131	268.723	376.694	592.028	417.103	350.702	586.372	378.115	545.213	546.354	555.747	512.294	14
1444	GPM6B	Isoform 4 of Neuronal membrane glycoprotein M6-b	Q13491-4	7	3	2799.67	2985.21	1882.87	2263.79	1715.03	2519.19	847.166	1988.06	2138.19	1270.88	2962.42	2151.36	2030.5	2270.38	1664.41	1932.2	11
1445	FSCN1	Fascin	Q16658	25	18	15121.3	19163	18396.8	15752.3	23418.9	20595.2	12688.6	23243.6	19602.9	18070.9	19451.2	21258.7	23660.6	18788.8	22827.7	14879	49
1446	IMPA1	Inositol monophosphatase 1	P29218	17	9	6278	7216.1	7527.47	6403.34	10685.3	6908.79	4018.33	8282.18	8059.77	5310.26	8126.27	9594.29	8859.9	10893.4	6969.23	8790.13	20
1447	NEFM	Neurofilament medium polypeptide	E7ESP9	46	12	5995.28	8298.5	8192.19	7009.19	9817.88	21868.7	5073.76	14747.4	8299.76	8564.66	5095.28	9933.69	10823.6	5383.57	11640.1	6393.47	70
1448	SLC25A12	Calcium-binding mitochondrial carrier protein Aralar1	O75746	27	13	5033.07	5384.17	6096.54	4943.39	6115.79	9720.46	4244.9	9187.58	5930.05	5701.89	5735.18	5799.76	6911.02	6621.78	8404.63	5202.99	58
1449	IST1	IST1 homolog (Fragment)	H3BUI0	8	1	159.497	177.355	221.295	153.732	279.196	155.724	165.633	241.758	237.477	64.3228	224.026	174.772	223.376	237.626	230.463	215.055	30
1450	NAPB	Beta-soluble NSF attachment protein	Q9H115	27	14	4540.82	7857.48	6903.94	6457.48	9386.81	15266.9	3319.98	10222.9	6419.96	7308.87	5892.95	8752.1	7889.17	5104.64	8234.06	5038.73	34
1451	AIP	AH receptor-interacting protein	O00170	2	1	14.232	36.0952	45.8438	28.7376	24.4894	29.2319	24.5493	166.896	82.7825	10.3029	115.042	48.6579	171.398	52.5145	93.2145	38.3496	39
1452	CAD	CAD protein	F8VPD4	6	1	26.9151	18.7544	44.3783	30.5703	31.9205	12.973	60.0161	45.9296	46.2679	14.4901	17.1678	0	29.5399	0	29.5154	18.1044	157
1453	CNTN1	Contactin-1	Q12860	45	25	17147.2	29784.3	14746.4	18030.2	24060.8	26569	8318.95	26636.8	15008.7	13803.4	18018.1	25417.6	14865.5	16858	17494.6	15332.2	88
1454	RBBP4	Histone-binding protein RBBP4	Q09028	10	3	282.816	488.074	599.655	551.454	612.738	269.152	272.676	744.406	539.926	477.616	511.208	637.117	697.646	597.464	724.364	444.013	31
1455	ATG3	Ubiquitin-like-conjugating enzyme ATG3	Q9NT62	8	3	331.772	386.801	530.464	445.131	479.349	364.115	358.671	524.628	530.407	428.049	411.713	530.865	499.253	432.387	476.327	311.745	25
1456	ITGB8	Integrin beta-8	P26012	3	1	150.69	191.392	186.515	120.128	85.9257	136.784	59.7568	173.222	225.923	67.8477	122.47	164.735	69.7931	113.815	93.7037	236.486	64
1457	TBC1D24	TBC1 domain family member 24	Q9ULP9	9	3	966.823	1348.32	1419.21	1366.26	1924.34	1893.63	761.494	1672.77	1361.99	1570.49	1259.51	2087.06	1792.48	1517.22	2007.52	1217.52	54
1458	VAPA	Vesicle-associated membrane protein-associated protein A	Q9P0L0	6	1	148.535	120.311	201.215	72.2365	91.1096	198.834	133.852	208.018	98.1484	137.316	95.3148	184.793	0	105.656	121.32	187.029	27
1459	RPS12	40S ribosomal protein S12	P25398	5	1	5.55197	14.6626	10.0357	9.40473	126.842	0	2.76752	57.3348	40.3439	6.2771	161.294	60.1847	20.728	161.667	7.71802	63.3353	19
1460	FXYD6	FXYD domain-containing ion transport regulator 6	Q9H0Q3	4	3	1521.42	2977.69	1858.5	1851.73	3580.33	4737.31	702.503	3713.45	1356.18	2112.12	1574.73	2908.28	1805.69	1872.25	1530.09	1648.94	9
1461	UTRN	Utrophin	P46939	42	6	1654.72	1877.12	1750.34	1715.96	1334.45	1140.22	1105.28	1747.6	1427.07	1139.37	2023.68	1549.14	1539.28	1865.83	1117.89	1459.1	344
1462	PRDX5	Peroxiredoxin-5, mitochondrial	P30044	22	13	11825.5	17552.9	17504.9	12315.8	23567.3	15388.5	12136.7	20796.2	16505.9	11908.2	14863.3	18312	19246.9	17903	16219.9	13922.7	15
1463	VCL	Vinculin	P18206	46	15	5608.02	4928.36	5078.91	4370.46	5539.49	3580.27	4277.55	4370.21	4053.35	3405.63	6456.41	4712.77	6237.78	3749.01	3063.74	3840.3	118
1464	MESDC2	LDLR chaperone MESD	Q14696	4	3	271.062	302.112	304.67	232.786	195.497	293.972	166.461	314.397	233.373	235.803	197.219	261.695	178.632	308.592	339.394	113.316	29
1465	MOGS	Isoform 2 of Mannosyl-oligosaccharide glucosidase	Q13724-2	4	1	200.493	171.394	141.058	361.491	292.387	114.801	7.11447	272.171	168.378	150.449	284.506	246.794	293.29	558.823	208.285	440.118	61
1466	ALDH7A1	Alpha-aminoadipic semialdehyde dehydrogenase	P49419	48	25	24702.1	29529.4	26087.5	25829.7	29803.1	20271.6	16508.3	24824	29871.1	23279.2	24382.6	37119.4	27996.3	34592.9	22101.6	19516.9	47
1467	STAT1	Signal transducer and activator of transcription 1-alpha/beta	P42224	19	10	1282.58	1464.51	3164.04	1662.59	2867.35	1157.13	1985.32	4724.45	3212.99	2878.8	3767.38	1978.28	3039.59	2626.77	2303.12	1498.51	69
1468	AGRN	Isoform 3 of Agrin	O00468-3	22	4	748.477	1052.94	679.32	813.918	759.627	523.484	491.85	764.6	653.407	608.229	862.309	948.807	784.821	742.528	633.565	666.729	133
1469	H2AFX	Histone H2AX	P16104	14	2	1961.43	1634.6	1998.54	1661.09	368.169	1333.3	2680.41	1659.27	1187.83	1435.5	1384.91	1736.33	2347.74	1745.62	437.178	203.963	25
1470	CORO1A	Coronin-1A	P31146	20	8	3850.42	4951.28	4789.78	4099.09	5733.64	6771.66	3307.49	6864.61	4638.08	4541.72	4798.17	6797.79	7750.25	4891.98	6521.72	4294.36	42
1471	ARF6	ADP-ribosylation factor 6	P62330	7	1	212.825	177.643	295.82	151.88	280.824	182.201	39.8602	244.565	109.137	121.507	190.412	203.532	191.929	178.441	133.135	141.077	25
1472	UNC45A	Isoform 2 of Protein unc-45 homolog A	Q9H3U1-2	6	1	1509.21	613.934	1209.77	559.238	875.611	946.738	1565.43	1673.66	1439.44	1179.58	1774.01	764.097	3160.87	1340.99	1065.26	2917	94
1473	CTSD	Cathepsin D	P07339	24	13	10759.2	8908	10662.4	10846.3	8834.24	10351.1	5576.48	11352.4	7377.77	9118.48	9617.54	9353.42	9470.57	9168.14	7538.57	8513.94	34
1474	C12orf10	UPF0160 protein MYG1, mitochondrial	Q9HB07	6	1	387.988	388.858	360.58	368.456	414.195	244.64	280.964	418.872	369.785	171.72	188.882	409.434	237.059	262.694	492.732	366.516	31
1475	HSPA4	Heat shock 70 kDa protein 4	P34932	39	15	5450.08	7441.49	8883.3	6513.9	11382.2	8894.15	4490.24	10287.2	9099.93	6412.88	8076.46	7393.18	9123.45	8787.87	7702.22	6849.99	85
1476	ASMTL	N-acetylserotonin O-methyltransferase-like protein	O95671	10	2	34.4257	64.9364	133.104	71.7826	294.303	20.5299	56.3202	174.063	212.816	164.624	19.8541	296.642	216.207	276.59	119.912	214.157	30
1477	PSMD3	26S proteasome non-ATPase regulatory subunit 3	O43242	8	2	232.255	257.822	208.803	126.969	82.5486	186.085	186.75	177.917	254.87	152.04	232.266	106.361	254.724	181.047	216.483	189.362	65
1478	FTO	Alpha-ketoglutarate-dependent dioxygenase FTO	Q9C0B1	4	2	36.0521	68.1523	83.6471	106.473	187.895	10.3127	60.4351	176.689	148.385	105.552	112.86	169.736	98.3204	157.126	102.706	96.7738	44
1479	WDR54	WD repeat-containing protein 54	Q9H977	3	2	40.6399	54.6224	113.123	43.378	445.025	74.0462	167.135	143.548	217.887	87.6008	90.5441	75.9826	190.129	140.165	129.257	55.1532	22
1480	YARS	Tyrosine--tRNA ligase, cytoplasmic	P54577	20	3	276.487	386.828	370.273	289.499	519.743	243.198	191.303	491.77	388.792	160.976	434.908	500.213	394.525	479.51	506.784	447.974	56
1481	SLC12A5	Solute carrier family 12 member 5	Q9H2X9	11	3	262.165	341.741	335.947	272.232	371.395	1205.2	167.76	598.46	264.148	547.468	219.833	442.538	294.108	229.381	378.165	216.089	92
1482	RAB5B	Ras-related protein Rab-5B	P61020	8	2	1532.33	1861.64	1817.27	1253.34	2615.92	1933.87	828.548	1995.54	1651.85	1472.18	2247.35	1920.51	1753.74	1845.56	1484.55	1353.95	22
1483	TAGLN	Transgelin	Q01995	12	4	3320.41	3276.73	3440.77	1753.55	2792.89	2194.16	4129.35	2142.19	2001.5	2464.91	2057.93	2518.45	3872.17	1479.49	1988.45	2439.36	24
1484	PPP1R12A	Protein phosphatase 1 regulatory subunit 12A	O14974	11	2	6778.91	5364.91	3596.78	3846.77	893.831	3949.72	3041.83	4761.05	2137.03	3761.66	7771.58	5465.38	8084.58	6645.36	3756.42	4702.34	108
1485	ACYP1	Acylphosphatase	G3V2U7	4	2	1868.07	2040.9	2602.13	2071.74	3679.78	1871.3	3228.94	2951.42	2708.72	1730.59	2575.12	2038.85	3516.93	2567.4	2653.76	1975.27	12
1486	PRODH	Proline dehydrogenase 1, mitochondrial	A0A087WWM6	7	2	763.906	858.471	887.933	670.242	1019.36	448.243	682.188	993.444	684.794	522.174	317.35	1104.6	655.152	599.641	513.798	813.743	51
1487	SULT1A2	Sulfotransferase 1A2	P50226	3	1	7.53439	0	0	6.5813	0	13.5438	0	5.53619	0	25.1326	8.6037	51.3768	100.542	0	41.3919	5.04492	31
1488	NOVA2	RNA-binding protein Nova-2	Q9UNW9	5	2	833.847	997.678	651.876	835.541	355.624	510.787	469.474	661.922	560.366	394.829	764.724	669.873	859.147	814.344	420.507	770.003	30
1489	DYNC1LI1	Cytoplasmic dynein 1 light intermediate chain 1	Q9Y6G9	8	2	103.513	140.001	144.119	60.6962	184.332	135.655	110.03	299.972	140.907	74.0675	65.1192	147.033	129.74	134.42	122.483	133.917	34
1490	MVD	Diphosphomevalonate decarboxylase	P53602	2	1	41.6711	3.84175	9.11477	10.2195	56.7819	82.9265	24.282	40.8043	42.0733	24.7132	66.7481	0	45.3032	50.2896	30.7354	56.4523	32
1491	SERPINE2	Isoform 3 of Glia-derived nexin	P07093-3	2	1	49.936	100.955	47.1902	19.1356	102.809	35.6167	50.047	47.3243	32.2647	13.0354	50.914	48.5436	36.0306	116.826	36.6691	32.7716	32
1492	PSMB3	Proteasome subunit beta type-3	P49720	7	3	350.472	359.313	318.412	334.505	519.895	436.482	317.925	477.285	427.269	383.393	361.424	472.57	593.575	439.459	401.995	223.265	20
1493	LIN7A	Protein lin-7 homolog A	O14910	8	1	120.565	297.587	295.24	323.586	62.1733	300.032	31.7719	559.5	323.347	307.959	353.316	185.661	101.213	331.327	53.8906	136.664	29
1494	GSTM1	Glutathione S-transferase Mu 1	P09488	33	3	112.39	440.103	570.136	89.1933	354.619	251.286	1305.34	431.341	81.0483	1840.93	3582.5	764.915	2103.03	637.284	715.833	769.632	26
1495	PLAA	Phospholipase A-2-activating protein	Q9Y263	7	1	32.8629	216.644	16.2847	14.7354	158.2	62.8314	3.46085	45.427	52.2744	14.2221	91.3223	65.2067	103.113	114.415	130.02	55.3456	63
1496	ACO1	Cytoplasmic aconitate hydratase	P21399	23	13	3171.64	3462.13	3160.72	2591.66	3780.11	2054.62	2813.31	4562.63	3739.38	3218.67	4289.83	3737.24	4102.49	3257.9	3351.34	2516.58	69
1497	DLG3	Discs, large homolog 3 (Neuroendocrine-dlg, Drosophila), isoform CRA_b	Q5JUW8	10	3	465.157	408.694	514.231	740.653	1070.45	405.081	479.618	809.173	776.849	386.229	773.515	637.903	390.877	734.372	777.13	997.137	73
1498	EIF6	Eukaryotic translation initiation factor 6	P56537	4	2	221.303	333.502	302.452	246.535	396.556	166.868	219.304	335.515	313.423	233.466	401.515	420.238	337.952	522.125	396.695	224.368	15
1499	GNAI2	Guanine nucleotide-binding protein G(i) subunit alpha-2	P04899	45	15	12820.4	15089.1	12669.1	10461.8	19500.8	11314.9	7545.01	17326.3	14809.6	10124.3	20171.9	17971.9	18408.8	14709.7	13145.3	12768.8	34
1500	CSTB	Cystatin-B	P04080	11	11	28968.4	33716.9	38843.5	27740.1	42154.7	30380	27585.6	43173.2	39153.5	25042.1	31487	33917.8	42257.4	39877	35517	32153.5	8
1501	COASY	Bifunctional coenzyme A synthase	Q13057	10	3	61.0064	127.801	62.8265	126.888	455.398	83.5325	27.2588	305.579	210.28	50.2154	448.883	328.289	111.713	232.081	80.3971	198.464	43
1502	COPA	Coatomer subunit alpha	P53621	10	1	123.233	116.568	99.4629	104.31	8.88437	51.5712	87.9694	72.9701	67.3377	54.5478	146.741	92.0777	96.7904	100.311	86.5366	77.6675	113
1503	SCP2	Non-specific lipid-transfer protein	P22307	7	1	12.5662	106.372	129.112	78.3003	203.383	16.4366	4.95685	298.57	104.012	29.0276	286.192	176.454	183.229	181.522	118.224	168.824	53
1504	OGDHL	2-oxoglutarate dehydrogenase-like, mitochondrial	Q9ULD0	20	3	1336.1	1296.31	1487	1216.65	854.982	1448.51	808.62	1254.38	1280.35	1080.21	1555.75	1458.89	1804.49	1128.53	1216.91	942.204	83
1505	GPD1L	Glycerol-3-phosphate dehydrogenase 1-like protein	Q8N335	16	1	68.2658	83.2731	117.937	94.0961	191.021	134.584	115.707	169.689	147.84	110.864	149.002	86.1563	177.007	103.18	25.7281	174.427	29
1506	GSR	Isoform 2 of Glutathione reductase, mitochondrial	P00390-3	19	11	4697.74	5647.05	6105.58	4194.1	7499.53	4385.37	3358.69	6624.13	5511.81	4787.49	6672.08	5946.33	5890.86	6005.32	5326.9	5016.04	42
1507	SLC25A4	ADP/ATP translocase 1	P12235	32	2	4009.8	4459.98	5754.32	4354.95	4581.27	10615.3	3621.52	7367.21	5199.34	4416.85	4589.95	4128.2	5786.68	4693.02	6459.52	4641.71	35
1508	DENR	Density-regulated protein	O43583	3	1	251.796	307.705	323.899	232.065	537.552	281.428	123.728	295.766	192.887	110.879	406.581	322.977	348.406	422.043	359.89	262.756	25
1509	GRB2	Growth factor receptor-bound protein 2	P62993	11	5	1209.62	1214.43	1681.66	1352.94	1742.31	1159.72	1173.16	2421.2	1565.73	1722.21	1479.75	1969.75	1653.51	1726.09	2022.6	1408.25	27
1510	PTPRZ1	Isoform 3 of Receptor-type tyrosine-protein phosphatase zeta	P23471-3	25	7	3119.05	5190.56	3647.36	3995.25	4230.28	5082.64	2035.3	4806.22	4182.32	3671.9	4692.26	4991.17	5111.25	5164.34	5247.81	3884.23	144
1511	DNM3	Dynamin-3	Q9UQ16	44	1	16.9682	26.2672	45.0146	10.1146	0	146.396	0	58.2047	37.2621	62.7208	11.8472	40.0224	2.19409	5.83813	33.8806	11.7559	78
1512	MAOB	Amine oxidase [flavin-containing] B	P27338	44	21	20906.9	10608.4	20163.2	10107.6	11266.7	16445.2	11614.7	14556.8	15559.2	14040.6	17035.7	12559.3	19217	16593.6	17277	18680.7	54
1513	GCLM	Glutamate--cysteine ligase regulatory subunit	P48507	1	1	34.3471	22.9238	86.1477	44.6391	99.9977	37.6317	52.3418	80.3047	47.1379	41.1586	64.4292	39.6423	68.5481	55.8061	42.8981	54.222	23
1514	NAGK	Isoform 2 of N-acetyl-D-glucosamine kinase	Q9UJ70-2	16	5	1079.62	1073.8	1321.27	886.043	2095.5	970.279	1549.2	1694.37	1369.35	1009.39	1228.86	1203.97	1652.06	1297.73	1011.96	854.18	31
1515	PURB	Transcriptional activator protein Pur-beta	Q96QR8	6	2	732.126	991.339	778.487	757.102	514.411	1194.37	1033.72	737.873	989.76	1460.77	676.48	1237.28	1039.21	558.57	938.23	400.49	37
1516	RAB5C	Isoform 2 of Ras-related protein Rab-5C	P51148-2	13	4	1990.64	2563.2	2289.47	2419.79	3500.66	1900.95	2083.4	2937.6	2227.1	1878.12	2185.76	2933.73	2446.72	2542.31	2258.31	2467.54	22
1517	EWSR1	RNA-binding protein EWS (Fragment)	H7BY36	4	1	168.806	299.104	254.223	222.945	323.003	120.009	154.781	317.467	160.61	165.163	171.173	299.072	234.316	173.667	241.339	115.203	41
1518	IPO5	Importin-5	O00410	23	7	2003.83	2006.24	2092.07	1184.61	2828.71	1696.61	1265.68	2306.39	2168.61	1517.25	2904.37	2237.28	2839.88	2330.08	2101.24	1677.2	78
1519	COMMD9	COMM domain-containing protein 9	Q9P000	7	1	88.6383	82.582	79.9957	32.5987	113.929	70.8418	42.0334	79.2573	55.2729	60.9962	160.854	121.075	118.552	101.86	79.1205	52.3991	21
1520	NDUFV1	NADH dehydrogenase (Ubiquinone) flavoprotein 1, 51kDa, isoform CRA_c	G3V0I5	15	8	4857.73	7116.73	5727.49	4922.8	6628.35	8577.4	3631.82	8595.85	5656.24	5476.53	4214.89	6574.52	6158.02	5780.63	6527.67	4800.59	47
1521	FARP1	FERM, RhoGEF and pleckstrin domain-containing protein 1	Q9Y4F1	14	5	469.625	488.654	604.31	374.856	227.596	445.493	264.696	583.996	394.367	281.742	665.645	363.761	416.966	514.712	574.414	309.166	102
1522	AARS	Alanine--tRNA ligase, cytoplasmic	P49588	42	22	12261.8	30571.5	20724	13671.8	24315.8	16308	10069.5	19991	16978.9	16509.6	24583.3	21232.6	21256.3	20551.9	22488.8	17148.9	83
1523	ALDOA	Fructose-bisphosphate aldolase A	P04075	106	50	88402.6	119969	109700	84166.1	153875	131044	75719	147626	108662	96079.8	100504	135745	122312	112247	124589	102672	27
1524	DAG1	Dystroglycan	Q14118	11	6	455.521	855.569	537.837	669.406	1059.44	340.258	410.225	762.762	797.897	552.622	830.616	895.765	869.079	677.534	914.854	696.931	66
1525	MAG	Isoform 2 of Myelin-associated glycoprotein	P20916-2	3	1	2.24011	172.879	43.5527	18.5251	136.53	58.4028	5.09235	110.419	29.9006	16.6955	8.46097	185.795	4.67967	7.47412	38.1582	8.54499	43
1526	ACSL3	Long-chain-fatty-acid--CoA ligase 3	O95573	3	1	38.5593	90.4866	167.431	127.25	102.063	111.268	43.5482	151.199	106.828	79.7311	107.532	93.3812	142.466	119.669	143.974	111.408	61
1527	LCP1	Plastin-2	P13796	26	5	1105.35	1188.24	1186.76	683.311	1309.59	652.566	944.966	1383.71	1161.58	1314.7	1177.39	1260.7	1338.25	1387.66	933.788	866.015	53
1528	CYC1	Cytochrome c1, heme protein, mitochondrial	P08574	11	8	1809.25	1145.91	2872.96	1209.2	1720.72	3847	1962.56	2989.96	2738.76	3064.96	2397.38	1529.76	3273.08	2780.53	4001.81	2515.22	30
1529	ISG15	Ubiquitin-like protein ISG15 (Fragment)	A0A096LNZ9	2	2	38.6369	21.5745	184.02	34.4625	76.6179	5.26624	205.563	1011.49	495.097	346.464	335.619	0	66.3802	47.6067	3.58586	0.010905	11
1530	CARM1	Histone-arginine methyltransferase CARM1	Q86X55	2	1	87.1961	36.5462	114.422	11.7077	0	107.127	42.7242	53.8643	43.5767	76.5916	45.524	64.1203	80.6176	22.6807	51.003	32.8642	38
1531	CPSF6	Cleavage and polyadenylation-specificity factor subunit 6	F8WJN3	5	2	131.446	185.177	254.143	173.004	227.301	68.0381	78.6665	258.94	201.409	70.8695	246.058	286.667	265.058	193.301	334.871	184.677	47
1532	SRPK2	SRSF protein kinase 2	P78362	2	2	2144.97	1473.94	1803.54	2124.41	1321.45	800.34	1082.35	1473.43	901.962	600.563	1673.71	920.484	1374.86	1332.14	337.603	2639.98	62
1533	KPNA6	Importin subunit alpha-7	O60684	9	2	101.251	180.865	142.014	131.759	488.135	113.646	265.193	149.139	190.915	103.06	342.312	186.872	310.522	253.594	177.66	281.638	40
1534	PRPF19	Pre-mRNA-processing factor 19	Q9UMS4	7	4	694.249	1033.93	793.92	699.676	1016.58	265.775	462.977	811.848	671.749	604.011	680.029	1060.02	956.14	902.379	931.794	623.363	35
1535	APPL2	DCC-interacting protein 13-beta	Q8NEU8	14	2	291.326	214.993	346.924	212.861	357.371	103.992	137.379	284.419	289.697	140.951	249.969	104.263	267.913	176.031	136.841	241.042	48
1536	SNAP25	Synaptosomal-associated protein 25	P60880	16	1	4.94292	11.4451	14.2187	14.0451	13.7593	13.0073	11.2746	31.8953	17.2419	29.7064	0.0557726	41.6128	0.296244	2.74423	32.9748	4.07244	22
1537	GMFB	Glia maturation factor beta (Fragment)	G3V4P8	7	4	4673.07	5281.5	4878.98	3961.55	5680.79	5977.09	2680.76	5646.73	6013.46	3991.17	6743.93	5890.21	6636.52	6156.52	4025.84	4753.9	20
1538	VPS26B	Vacuolar protein sorting-associated protein 26B	Q4G0F5	6	4	315.862	533.426	440.535	592.736	810.638	870.077	95.6471	833.56	529.17	717.596	778.499	834.358	882.387	626.482	732.686	476.114	37
1539	ARHGEF6	Rho guanine nucleotide exchange factor 6	Q15052	4	1	150.506	134.234	131.961	128.649	91.2175	43.3936	91.0853	158.927	110.777	107.136	134.947	174.538	165.919	121.605	136.874	78.6751	67
1540	EPB41L2	Band 4.1-like protein 2	O43491	41	2	133.988	128.493	200.356	180.935	259.545	49.0753	141.816	226.03	165.461	34.88	132.885	127.514	167.607	82.2832	153.972	69.988	89
1541	DDX39B	Spliceosome RNA helicase DDX39B	Q13838	16	12	4897.57	6447.83	5990.89	5257.12	7341.02	5460.03	4067.05	6726.21	5945.88	5622.94	12782.6	6438.93	6034.64	11166.7	6506.99	5768.88	34
1542	CSDE1	Cold shock domain-containing protein E1	O75534	9	2	1034.62	1347.73	1214.36	1098.91	867.953	817.461	639.907	1210.34	960.258	1218.62	1214.06	1191.43	846.006	1596.65	1511.12	866.055	89
1543	MAPK1	Mitogen-activated protein kinase 1	P28482	46	14	16546.9	20669.2	19549.5	15864.5	19523.4	21611.9	12209.5	22028.6	18361	17010.1	25898.5	21504.8	21839.9	23649.3	19584.3	19006.8	40
1544	SNAP29	Synaptosomal-associated protein 29 (Fragment)	C9JAF7	1	1	13.5009	53.2133	43.5136	18.428	118.978	28.6252	158.065	30.974	88.4082	38.9024	67.9266	85.4176	113.506	69.6973	94.0108	36.3858	23
1545	ALDOC	Fructose-bisphosphate aldolase C	P09972	108	42	44396.4	62729	58241	56356.8	70132.8	55142.8	46422.2	73757.3	67167.6	45733.5	53094	80991.3	81188.6	59317.3	68749.9	56908	24
1546	GAA	Lysosomal alpha-glucosidase	P10253	6	1	23.7241	29.2154	23.1618	45.1859	62.7793	23.8796	0	39.1738	22.231	27.2826	12.0802	31.8735	80.3822	4.65057	4.68469	0	49
1547	RPL12	60S ribosomal protein L12	P30050	6	5	3773.29	3330.6	3376.8	3830.37	1802.93	2221.29	2129.62	2931.87	2729.58	2184.3	3540.36	3082.59	4004.63	5211.91	2401.34	2775.47	20
1548	LRRC40	Leucine-rich repeat-containing protein 40	Q9H9A6	11	2	217.894	105.483	302.086	177.357	290.898	253.38	193.105	313.816	201.018	275.799	131.972	220.473	243.456	271.876	328.963	277.941	65
1549	NEO1	Neogenin	Q92859	4	2	83.8268	144.501	101.27	50.7952	173.137	38.4964	57.0442	118.174	110.116	26.0101	94.3699	182.197	115.044	98.7828	146.135	184.631	105
1550	PDE6D	Retinal rod rhodopsin-sensitive cGMP 3',5'-cyclic phosphodiesterase subunit delta	O43924	2	2	230.128	252.068	388.281	192.628	1143.69	230.352	434.185	574.563	497.747	186.336	409.89	284.194	589.359	650.443	315.648	352.657	19
1551	TXNL1	Thioredoxin-like protein 1	O43396	9	5	1390.32	1849.22	1752.16	1409.72	2414.7	1986.72	1074.46	2225.71	1609.68	1387.49	1757.55	2083.05	1973.94	2024.91	1950.01	1514.51	24
1552	PLXNB2	Plexin-B2	O15031	18	5	526.147	647.754	724.514	628.885	595.388	361.683	275.702	721.599	532.978	317.56	417.665	685.854	472.244	1285.2	712.869	416.76	152
1553	PPIL1	Peptidyl-prolyl cis-trans isomerase-like 1	Q9Y3C6	7	2	350.972	389.569	404.379	380.908	533.07	257.069	268.375	495.605	340.041	300.238	365.758	438.979	382.265	354.05	302.052	362.029	17
1554	KPRP	Keratinocyte proline-rich protein	Q5T749	2	1	27.4702	142.56	105.26	126.98	146.184	40.3449	11.7485	63.2801	145.278	29.838	0	49.2595	79.8786	57.4001	100.817	45.3205	26
1555	RPS3A	40S ribosomal protein S3a	P61247	4	2	92.2031	199.7	172.262	107.311	238.328	146.661	64.5257	296.285	206.666	139.732	236.827	168.191	355.783	154.948	144.879	279.207	29
1556	SDHB	Succinate dehydrogenase [ubiquinone] iron-sulfur subunit, mitochondrial	P21912	8	5	3605.32	4902.78	3738.45	3139.87	4913.22	5096.71	3106.47	6058.37	4496.98	4040.57	4124.48	5321.2	4691.48	4390.13	4468.45	3683.81	31
1557	KARS	Lysine--tRNA ligase	Q15046	13	2	235.004	197.564	235.774	126.794	207.677	196.023	171.295	274.935	203.073	257.612	282.85	312.659	331.012	282.967	383.638	122.055	60
1558	NCKAP1	Nck-associated protein 1	Q9Y2A7	17	4	450.65	559.135	523.128	380.054	286.585	1102.09	281.38	554.265	408.362	357.798	474.001	158.577	212.461	366.363	396.066	549.279	90
1559	YWHAH	14-3-3 protein eta	Q04917	47	10	4171.71	7625.37	7771.67	5168.42	9263.64	10953.7	3013.64	8791.32	8085	7729.6	8023.45	9124.19	7377.63	9153.63	8112.87	6322.81	26
1560	GPC1	Glypican-1	P35052	5	2	533.272	401.026	369.746	129.949	248.555	175.869	14.7294	720.481	395.593	14.3754	396.98	109.351	400.941	706.097	44.822	642.772	58
1561	PCYT2	Ethanolamine-phosphate cytidylyltransferase	Q99447	5	3	1030.89	1222.14	1131.18	918.724	1162.5	1166.53	1029.39	1276.23	1027.02	846.128	1140.3	1304.35	692.728	1194.83	1028.35	1124.14	35
1562	MLC1	Membrane protein MLC1	Q15049	9	4	3406.56	3116.34	3433.15	2881.4	2977.05	2981.64	2074.05	3268.08	4012.23	2341.06	4496	3494.34	3443.17	3359.94	2228.09	3830.7	27
1563	TJP2	Tight junction protein ZO-2	Q9UDY2	22	6	1429.97	1709.09	1356.66	1573.83	1580.8	1484.45	1040.3	1912.81	1651.1	1260.1	2316.98	1843.99	1575.86	1884.65	1337.96	1550.84	143
1564	ACTN1	Isoform 3 of Alpha-actinin-1	P12814-3	43	7	1625.95	2220.64	2414	1633.47	2260.38	4280.9	1317.1	2486.05	1784.9	1970.1	2094.32	1974.39	2527.39	1928.96	1620.99	1681	82
1565	SNRPN	Small nuclear ribonucleoprotein-associated protein N (Fragment)	J3QLE5	5	2	230.346	335.678	213.767	317.542	263.967	119.328	119.019	287.305	217.825	327.766	313.29	365.834	167.906	324.422	302.196	256.59	18
1566	THY1	Thy-1 membrane glycoprotein (Fragment)	E9PNQ8	5	3	597.703	1157.86	350.338	677.033	493.777	1680.34	191.113	902.937	231.622	549.494	372.738	1059.42	383.067	497.199	349.764	372.659	16
1567	EIF4A1	Eukaryotic initiation factor 4A-I	P60842	27	3	140.493	142.24	177.379	113.501	396.482	164.19	136.891	253.294	193.772	83.2646	244.381	174.58	199.474	202.292	114.81	140.793	44
1568	SARS2	Serine--tRNA ligase, mitochondrial	M0QWZ7	5	1	114.705	183.457	163.832	105.956	144.687	152.741	88.8718	189.755	170.916	77.5942	238.3	128.246	158.846	143.383	127.745	81.4642	38
1569	4	Uncharacterized protein (Fragment)	H3BN98	5	2	570.167	794.149	853.82	565.308	602.292	876.86	417.96	877.431	670.732	607.113	485.98	686.473	686.705	670.547	777.044	566.614	25
1570	BAIAP2	Brain-specific angiogenesis inhibitor 1-associated protein 2	I3L4C2	14	3	453.339	518.222	836.752	622.599	649.529	1387.32	418.27	765.792	769.742	797.823	709.459	977.528	663.693	758.768	997.128	737.339	55
1571	PPP3CA	Serine/threonine-protein phosphatase 2B catalytic subunit alpha isoform	Q08209	24	7	671.281	748.708	715.341	729.994	1139.89	2902.42	375.485	1144.64	601.356	1382.25	848.887	1210.8	807.587	833.634	950.113	523.534	52
1572	MTX1	Metaxin 1, isoform CRA_b	A0A0A0MRK6	2	2	424.103	290.989	461.655	450.058	365.494	440.403	428.588	491.298	536.268	364.151	425.551	452.09	401.099	360.16	310.767	456.052	38
1573	ENO2	Gamma-enolase	P09104	110	49	75224.9	106958	111453	78073.5	149416	122949	64356.6	149542	105148	93347.6	81458.1	120109	115815	103097	121358	80984.4	46
1574	FLNB	Isoform 4 of Filamin-B	O75369-4	22	2	592.615	552.642	434.457	349.911	426.315	352.64	347.122	595.557	331.848	337.01	916.664	428.208	275.445	468.927	377.277	459.504	224
1575	SPTBN1	Spectrin beta chain, non-erythrocytic 1	Q01082	268	143	169806	188254	170181	137552	205261	189656	116438	210492	196023	155334	227641	184256	226796	183272	200048	176491	249
1576	GNG4	Guanine nucleotide-binding protein G(I)/G(S)/G(O) subunit gamma-4	P50150	5	4	5230.04	7089.91	6678.33	6484.76	9227.71	2662.44	3132.22	7653.58	4337.18	4909.99	4697.55	6834.22	5518.36	4542.13	5611.96	3775.82	10
1577	NDUFB11	NADH dehydrogenase [ubiquinone] 1 beta subcomplex subunit 11, mitochondrial	Q9NX14	4	3	569.085	512.682	674.717	508.056	902.082	1164.33	444.14	830.486	657.989	706.887	610.055	795.551	1070.74	838.351	983.816	452.288	13
1578	NDUFA9	NADH dehydrogenase [ubiquinone] 1 alpha subcomplex subunit 9, mitochondrial	Q16795	10	3	505.094	457.363	756.77	299.078	880.556	1274.34	402.444	893.915	1073.1	825.635	581.132	631.701	982.207	726.987	982.043	856.596	45
1579	NES	Nestin	P48681	30	8	1785.8	2825.16	1468.82	1835.71	1571.18	1169.43	909.077	1752.65	1766.16	980.834	2961.9	1658.65	1721.7	1872.99	1078.88	1731.59	123
1580	AP3B2	Isoform 3 of AP-3 complex subunit beta-2	Q13367-3	20	8	411.322	956.722	1373.59	668.164	1233.88	1804.87	576.4	1346.26	891.869	809.302	724.887	851.074	1197.07	753.784	1289.72	1045.68	87
1581	KBTBD11	Kelch repeat and BTB domain-containing protein 11	O94819	30	15	11604.7	12913.6	9987.29	10937	10023.5	9196.02	6458.36	11343.6	9525.19	8238.31	12597.9	14682.2	11706.3	13240.2	10545.1	10691	27
1582	TSG101	Tumor susceptibility gene 101 protein	F5H442	8	5	859.975	936.063	1357.87	844.83	1756.67	1073.76	1885.07	1145.44	1220.2	618.282	1383.28	897.106	1354.3	1203.61	1139.38	1136.66	26
1583	GANAB	Isoform 2 of Neutral alpha-glucosidase AB	Q14697-2	29	16	12276.5	12760.7	13023.4	11804.8	16111.3	10426.3	7812.69	15313.6	13359.1	10271.2	17070	15405.4	16560.5	14174.6	12069.2	13548.6	63
1584	SLC44A2	Isoform 3 of Choline transporter-like protein 2	Q8IWA5-3	20	8	2978.61	2726.1	2571.54	2323.93	2190.08	2489.36	1393.78	2809.38	2446.29	1851.18	2534.8	2896.48	1936.75	2753.79	2028.35	2976.78	62
1585	ADRM1	Proteasomal ubiquitin receptor ADRM1	Q16186	3	2	111.168	166.663	149.102	167.71	178.489	132.587	162.393	182.672	110.869	162.11	42.0052	193.714	137.472	120.597	182.42	183.94	26
1586	ATIC	Bifunctional purine biosynthesis protein PURH	P31939	32	20	7073.79	7676.34	8642.34	6559.42	11404	6644.01	4694.34	8173.72	7879.44	5901.43	13580.6	9142.86	11051.5	11438.9	7559.5	7430.24	56
1587	LAMP5	Lysosome-associated membrane glycoprotein 5	Q9UJQ1	7	2	151.999	426.131	272.843	275.084	463.659	159.469	228.206	583.547	371.996	405.067	302.958	491.127	347.614	280.094	445.58	327.34	28
1588	OMP	Olfactory marker protein	P47874	12	7	427.869	684.361	3159.96	402.198	8141.11	616.113	2699.5	627.437	5011.49	1300.76	1451.22	1266.22	5504.43	3293.59	3185.55	1175.99	20
1589	VAMP3	Vesicle-associated membrane protein 3	Q15836	7	2	213.93	219.732	296.008	162.832	276.175	41.0603	124.394	180.087	136.006	57.1629	190.073	247.193	180.923	296.614	85.8936	226.226	12
1590	ATP1B2	Sodium/potassium-transporting ATPase subunit beta-2	P14415	16	8	4557.75	7394.24	6619.11	5592.42	8677	4456.66	5469.83	9589.93	6071.9	4123.92	4358.72	8376.32	7251.9	6044.62	6077.4	5672.93	25
1591	NT5C2	Cytosolic purine 5'-nucleotidase	P49902	9	5	865.54	643.764	1119.76	401.589	909.219	745.944	615.503	964.414	1052.84	818.55	1306.34	678.911	919.575	1206.6	772.656	764.339	54
1592	PSMD11	26S proteasome non-ATPase regulatory subunit 11	O00231	21	9	1532.24	1961.11	1840.88	1477.76	2226.88	2177.42	1319.65	2482.63	2121.99	2089.62	1788.13	2313.1	2572.73	2119.97	2266.76	1449.47	47
1593	MAPT	Isoform Tau-E of Microtubule-associated protein tau	P10636-7	28	1	73.9568	40.8649	0	24.9738	526.843	857.241	0	349.675	20.5424	0	0	76.9004	78.1856	37.3497	83.2594	0	71
1594	STOM	Erythrocyte band 7 integral membrane protein	P27105	20	13	8954.46	11239	16436.9	9458.31	41729.3	10767.5	10602.1	28877.5	24916.4	8934.42	12556.3	16734.3	19339.4	17419.3	18944.2	14477.6	32
1595	CDC42EP4	Cdc42 effector protein 4	Q9H3Q1	11	4	1267.17	1439.35	1971.65	1489.29	1540.9	925.184	1078.73	1287.31	1681.95	1172.88	2077.76	1581.77	1901.03	1407.73	814.415	1570.25	30
1596	SYNCRIP	Heterogeneous nuclear ribonucleoprotein Q	O60506	14	3	713.183	967.204	936.012	861.878	923.656	688.379	574.202	820.609	781.289	650.821	1124	1492.86	1038.73	1116.14	809.601	616.971	79
1597	SLC1A3	Excitatory amino acid transporter 1	P43003	26	13	10260.2	13419.3	18186.6	10502.9	18758.5	14468.1	8187.23	17863.2	17861.4	12251.1	15140.9	17008.3	19372.4	13463.4	15057.3	12794.9	42
1598	PEPD	Xaa-Pro dipeptidase	P12955	6	4	1193.03	1203.46	1209.54	1109.22	1964.88	868.45	1221.41	2192.05	1533.13	1084.94	1362.75	2540.53	1982.64	2124.77	1346.33	1345.44	47
1599	CTNND1	Catenin delta-1	C9JZR2	18	4	1248.57	1949.25	1663.76	1541.85	2564.02	1353	1214.47	1662.67	1778.66	1272.23	2544.69	1574.07	2148.97	2159.98	1980.54	1879.74	92
1600	FUS	RNA-binding protein FUS	P35637	6	3	1127.58	1413.95	1190.88	1250.56	1414.49	462.315	1355.6	2013.99	796.6	668.679	1023.22	1358.9	1208.6	1047.52	1012.85	812.79	32
1601	HACD3	Very-long-chain (3R)-3-hydroxyacyl-CoA dehydratase 3	Q9P035	9	5	1792.58	1872.78	3269.74	1440.3	2185.7	2192.02	1278.5	2612.52	1793.08	1887.77	2986.58	2935.49	2114.43	2418.84	2708.76	1588.94	36
1602	USP11	Ubiquitin carboxyl-terminal hydrolase 11	P51784	5	2	322.546	431.861	381.392	216.577	314.417	409.387	237.562	378.191	289.318	330.938	349.509	410.233	233.729	366.545	410.47	296.302	74
1603	GNG8	Guanine nucleotide-binding protein G(I)/G(S)/G(O) subunit gamma-8	Q9UK08	1	1	27.1259	1.16425	108.55	22.8958	396.042	6.06512	103.501	149.12	61.3866	23.1821	72.7352	26.5008	113.93	116.426	49.3294	30.2944	10
1604	CIRBP	Cold-inducible RNA-binding protein	Q14011	8	1	242.746	460.26	311.039	290.082	518.546	89.2243	271.566	406.588	263.301	317.178	305.489	668.677	415.27	530.799	455.169	462.429	29
1605	MX1	Interferon-induced GTP-binding protein Mx1	P20591	17	6	433.139	525.583	1024.06	394.216	640.887	309.406	720.39	4078.85	1486.75	672.773	2871.36	689.097	1139.91	574.488	387.189	752.439	76
1606	DCUN1D1	DCN1-like protein	C9JVE2	3	2	107.505	118.316	162.841	103.552	120.759	145.694	99.3214	167.076	126.058	117.605	84.8109	143.078	138.666	122.308	128.661	83.7075	19
1607	CORO7-PAM16	Coronin	A0A0A6YYL4	3	1	138.519	109.749	209.98	139.358	228.007	116.865	193.11	206.059	167.962	179.851	215.254	179.15	166.157	164.362	118.568	178.598	93
1608	CANX	Isoform 2 of Calnexin	P27824-2	26	19	11409.6	10695.1	12816.1	7284.43	15818.1	9933.25	8062.06	12788.5	11994	9133.35	14419.7	13866.8	12229.1	12354	11533.8	10334.7	41
1609	GSTM3	Glutathione S-transferase Mu 3	P21266	36	22	20905.6	38315.3	22887.7	16644.9	28188.2	24487.8	25329.7	36413.9	20732.2	49286.9	39349.3	43927.1	51232.8	45099.4	24095.3	19516.6	24
1610	SV2B	Synaptic vesicle glycoprotein 2B	Q7L1I2	3	1	51.573	73.0803	61.005	72.8467	79.3342	449.012	22.7051	119.729	32.7543	49.4695	78.0285	94.5985	61.2187	78.6973	60.3262	51.8662	52
1611	TMEM33	Transmembrane protein 33 (Fragment)	D6RAA6	5	1	95.7565	65.2147	76.4235	51.121	61.3788	159.831	19.5874	121.779	49.5288	92.0835	1.80943	68.7229	43.2047	65.6104	81.1852	16.8378	15
1612	SERPINB1	Leukocyte elastase inhibitor	P30740	12	6	1317.97	1538.83	2008.64	1237.34	2428.42	922.799	1452.52	2367.99	1579.37	1481.74	2218.33	3432.38	2102.48	2048.66	1644.46	1133.29	26
1613	COL14A1	Collagen alpha-1(XIV) chain	A0A0A0MQT7	4	1	511.961	493.321	323.122	223.021	534.751	291.941	347.298	309.621	277.745	319.151	713.755	450.739	332.062	371.872	305.228	354.678	53
1614	DDAH1	N(G),N(G)-dimethylarginine dimethylaminohydrolase 1	O94760	45	31	82179.9	98816.7	106431	84982.3	103091	71927.7	54610.6	107954	96184.2	61455.7	114668	102240	104680	107293	81832.7	83953.7	30
1615	STX1B	Syntaxin-1B	P61266	26	14	6740.82	10818.1	8618.53	8248.52	12212.3	12997.3	4076.73	12087.7	6558.09	8509.46	8808.51	13442.4	8047.58	8296.9	8360	7493.83	35
1616	GLUD1	Glutamate dehydrogenase 1, mitochondrial	P00367	102	69	141907	189029	150054	197285	186391	155603	120975	226958	184954	144257	168363	238542	211815	166674	162645	167043	54
1617	PTGES2	Prostaglandin E synthase 2	Q9H7Z7	7	3	655.304	967.596	1050.6	723.338	1724.33	737.445	896.751	1605.55	1156.34	918.852	774.064	972.464	1254.14	1107.81	1269.72	800.815	35
1618	PRDX2	Peroxiredoxin-2	P32119	35	13	28104.4	36518.1	39408.3	30272.5	48898.2	31256.4	29699.5	48781.2	39049.4	30015.9	38375.9	42054.6	46618.5	38897.8	39394.2	30301.5	20
1619	COL4A2	Collagen alpha-2(IV) chain	P08572	7	4	1073.49	1840.58	1406.64	1772.61	1643.51	1052.61	1278.18	1897.74	1590.2	938.582	1911.97	2240.83	2500.33	1632.71	1688.22	1989.29	142
1620	DYNC1H1	Cytoplasmic dynein 1 heavy chain 1	Q14204	167	76	24609.4	29065.4	34066.1	20550.5	27832.8	40339.8	20429	38096.4	28227.1	20861	31376.2	24068.6	31533.9	28161.1	31449	21362.2	461
1621	KPNA4	Importin subunit alpha-3	O00629	9	4	635.972	728.122	726.877	738.958	1320.52	650.677	364.38	1229.21	1063.04	535.775	1303.92	931.138	1076.49	981.447	789.703	616.652	34
1622	NDUFS4	NADH dehydrogenase [ubiquinone] iron-sulfur protein 4, mitochondrial	O43181	6	2	191.707	680.885	543.772	356.201	588.818	761.802	30.8462	479.047	615.583	702.406	527.127	628.518	439.368	502.886	903.993	374.313	18
1623	PRDX1	Peroxiredoxin-1	Q06830	45	19	58355.9	73704.9	65277.2	59515.9	68201.8	53678.4	31598.8	71073.1	67727.4	43340.6	99548.2	73154.8	74419.6	76882.1	44630.4	68437.5	21
1624	KTN1	Isoform 3 of Kinectin	Q86UP2-3	31	4	3173.07	2662.67	2228.96	3202.3	1995.71	2409.91	1963.06	3027.56	2033.25	1447.7	2859.15	2677.05	2485.66	2331.98	1571.04	2662.97	126
1625	SH3BGRL3	SH3 domain-binding glutamic acid-rich-like protein 3	Q5T123	4	2	850.915	799.772	1028.29	856.743	1673.4	1204.02	470.443	1673.32	1000.01	828.789	1279.48	1204.08	1451.58	1240.12	947.562	781.084	10
1626	4	Uncharacterized protein	A0A0G2JLL6	4	3	243.858	275.663	217.18	197.491	1091.59	3315.01	57.8593	666.113	83.9678	478.489	195.561	675.356	178.312	156.714	365.079	223.235	23
1627	MAT2B	Methionine adenosyltransferase 2 subunit beta	Q9NZL9	5	1	525.75	577.162	435.181	376.726	775.5	421.959	402.02	642.926	645.315	478.108	761.205	548.974	593.523	649.592	607.669	592.608	33
1628	ADAR	Double-stranded RNA-specific adenosine deaminase	P55265	11	1	68.5874	76.9306	136.765	78.8859	116.083	42.2117	22.809	144.627	92.0825	131.114	63.5065	137.39	106.95	74.9793	99.7347	42.399	113
1629	CNRIP1	CB1 cannabinoid receptor-interacting protein 1	Q96F85	16	12	4692.86	6922.61	6747.91	4666.51	8762.81	7696.54	3364.39	8450.13	6814.68	6081.87	6816.49	7798.18	8022.05	7069.66	8182.37	5921.4	19
1630	CUL5	Cullin-5	Q93034	12	2	168.504	175.737	238.568	127.121	192.305	320.985	86.3539	81.1532	147.65	257.804	130.573	214.487	258.088	164.357	279.94	244.218	82
1631	PDCD4	Programmed cell death protein 4	Q53EL6	3	1	147.8	186.971	97.4244	180.469	50.1515	131.329	0	186.302	37.9998	104.383	68.1081	102.291	11.1056	46.8004	28.3858	53.3053	46
1632	PALLD	Palladin	Q8WX93	2	2	550.848	638.992	598.878	612.705	1272.65	420.619	362.809	547.306	665.273	370.18	1022.89	533.619	1248.59	589.941	620.725	1231.2	111
1633	MBOAT7	Lysophospholipid acyltransferase 7	Q96N66	3	1	31.8275	25.6688	67.7936	32.3667	49.495	102.077	17.7133	83.8449	14.191	51.3538	91.2028	124.568	32.2074	48.4107	15.2338	37.7353	31
1634	CUTA	Protein CutA	O60888	6	2	2770.21	3816.44	3681.71	2310.52	4958.27	2764.62	2154.44	4395.76	3238.54	2046.83	3499.33	3462.97	3809.79	3655.82	3043.3	2459.3	14
1635	ARHGDIA	Rho GDP-dissociation inhibitor 1	P52565	15	11	17912.6	23910.7	23128.5	18096.4	31989.5	22178.4	15208.9	29554.6	22055.2	18232.4	24489.2	30239.7	26838.5	26922.3	23968.6	21616.8	22
1636	SNAP91	Clathrin coat assembly protein AP180	E9PDG8	29	14	4393.49	6177.08	7129.68	3618.44	9950.74	14841.8	4774.12	10857.9	6785.49	7399.59	5668.12	8332.61	8761.77	6718.23	8670.42	5716.29	32
1637	ATL1	Atlastin-1	Q8WXF7	12	4	264.386	524.753	478.204	273	888.908	2003.76	192.507	715.512	524.546	492.472	526.708	882.851	167.53	590.253	522.823	474.834	41
1638	F3	Tissue factor	P13726	3	1	129.342	245.111	248.878	100.366	299.23	38.0813	174.026	137.013	141.654	24.8441	201.628	216.144	178.049	280.201	177.456	171.178	25
1639	GPR37L1	Prosaposin receptor GPR37L1	O60883	3	3	3248.83	3221.37	2779.58	3044.09	2784.37	2552.96	1957.2	3198.79	2612.97	2043.44	3479.74	3033.17	2983.68	2779.14	2630.39	2731.91	31
1640	ADD3	Isoform 1 of Gamma-adducin	Q9UEY8-2	37	22	16662.7	18452.9	18475.1	17092.8	19061.4	13439.4	11610.4	20211.7	17738.6	13303.1	24768.2	20792.8	18922.2	19961.1	17256.7	17110.8	70
1641	EIF3F	Eukaryotic translation initiation factor 3 subunit F	O00303	5	2	137.815	186.767	233.246	145.462	308.402	100.461	162.123	310.126	287.72	86.3957	259.845	342.132	316.952	367.783	372.698	148.758	21
1642	SSB	Lupus La protein	P05455	16	5	798.809	1376.72	1037.29	790.715	480.792	533.483	1021.74	753.911	629.338	1758.75	849.462	1499.73	2350.01	1415.97	777.63	572.04	60
1643	TAX1BP3	Tax1-binding protein 3	O14907	1	1	347.818	200.188	154.218	186.416	121.568	43.5604	89.4438	248.116	161.542	96.1259	137.161	207.772	82.9809	375.792	129.775	286.494	13
1644	RBKS	Ribokinase	Q9H477	2	2	133.458	133.589	130.556	59.2229	159.862	64.0737	14.0048	137.614	165.222	119.434	120.427	19.7616	140.136	90.5468	95.5387	124.502	24
1645	GAS7	Growth arrest-specific protein 7	O60861	5	1	44.7486	38.2245	8.75252	56.0328	43.4951	103.167	25.0367	88.2164	80.3607	86.1003	15.9154	79.2192	90.7499	32.5714	93.5145	3.06508	40
1646	RUVBL2	RuvB-like 2	Q9Y230	17	5	946.628	870.168	892.712	904.541	922.144	692.53	559.869	1010.53	879.305	754.907	846.668	930.142	999.356	923.688	844.067	586.838	53
1647	MPRIP	Myosin phosphatase Rho-interacting protein (Fragment)	H0Y2S9	17	1	138.366	89.4866	126.816	136.312	72.2062	102.153	132.934	176.645	88.3849	95.0799	73.9865	96.7555	105.203	191.328	124.746	77.4262	36
1648	GK	Glycerol kinase	P32189	3	3	924.039	1235.67	1113.8	1492.54	1333.92	1151.51	1032.52	1235.8	1159.15	1225.96	1073.19	1223.1	1304.01	1197.22	1316.23	1030.84	44
1649	ALDH9A1	4-trimethylaminobutyraldehyde dehydrogenase	P49189	44	26	28660.3	29504.8	27666.8	27863.7	31957	21911.4	17922.2	31030.5	29843.4	22343	37360.7	30358.3	28523.7	32005.6	21556.5	27794	47
1650	NTM	Isoform 4 of Neurotrimin	Q9P121-4	9	6	2132.45	3565.8	2165.14	2769.52	2419.65	1724.41	1148.02	3625.15	2726.23	2033.92	2915.67	3676.61	2484.48	2801.42	2014.09	2632	30
1651	APOH	Beta-2-glycoprotein 1 (Fragment)	J3QRN2	2	2	227.516	297.128	103.134	140.245	350.302	248.63	1323.34	236.86	424.941	225.402	328.63	162.828	276.764	271.855	165.306	123.902	12
1652	XPNPEP1	Xaa-Pro aminopeptidase 1	Q5T6H7	11	4	1977.36	2653.35	2258.31	2139.56	3190.47	1972.05	1816.42	2839.21	2436.64	1584.67	2524.3	2459.29	2804.11	2405.27	2238.54	2077.07	54
1653	SBDS	Ribosome maturation protein SBDS	A0A087X020	5	1	145.627	175.523	195.545	153.474	0	99.5314	43.6533	45.1719	95.2975	63.3391	0	140.762	24.8004	9.95056	34.9858	81.6214	35
1654	TNPO1	Transportin-1	Q92973	16	4	500.501	472.633	544.95	316.856	456.447	337.448	362.294	526.848	525.043	254.576	713.778	372.491	614.482	491.228	430.252	468.407	69
1655	LSAMP	Limbic system-associated membrane protein (Fragment)	H3BLU2	13	5	2453.08	4940.64	3319.67	3531.7	4133.75	5199.6	1523.41	5146.38	2975.41	2472.98	3684.62	4691.11	2942.76	3742.9	2835.21	3057.53	35
1656	TOM1L2	TOM1-like protein 2	Q6ZVM7	11	1	337.636	477.81	541.683	351.766	701.901	518.909	288.456	671.239	341.996	462.627	512.579	551.812	599.221	616.677	628.909	402.687	45
1657	HSDL2	Hydroxysteroid dehydrogenase-like protein 2	Q6YN16	16	9	2888.67	2995.84	3428.16	2475.7	3287.96	2392.77	1921.44	3722.7	2872.56	2273.16	3803.69	2663.72	3620.13	3269.3	2751.19	2527.51	32
1658	CTBP2	C-terminal-binding protein 2	P56545	5	1	134.868	219.24	180.008	231.092	241.817	117.19	132.171	187.693	242.555	163.269	211.101	205.747	212.421	159.124	206.223	125.89	31
1659	UGGT1	UDP-glucose:glycoprotein glucosyltransferase 1	Q9NYU2	7	1	26.7198	46.5686	41.4912	44.6133	89.75	67.1342	32.2102	59.0035	79.6788	59.3572	22.3415	80.0363	99.2713	34.6516	81.9835	37.4467	141
1660	COL1A2	Collagen alpha-2(I) chain	A0A087WTA8	15	9	3007.81	1551.49	758.425	1119.48	2825.06	754.454	1627.23	320.047	437.182	3752.56	4587.51	603.687	1150.15	495.863	696.117	535.566	102
1661	ERH	Enhancer of rudimentary homolog	P84090	2	1	677.179	581.755	590.742	586.028	897.713	193.577	553.126	853.835	360.646	327.993	445.602	606.975	703.437	499.299	593.866	456.935	10
1662	PDLIM5	PDZ and LIM domain protein 5	Q96HC4	8	3	549.079	436.851	695.308	486.612	530.014	213.432	463.476	549.772	654.346	421.792	626.55	656.334	633.168	599.645	404.623	549.451	44
1663	DNM1	Isoform 2 of Dynamin-1	Q05193-2	70	1	1410.24	2088.52	2050.39	1493.45	2619.71	5095.37	896.233	2977.18	1764.78	2112.28	1616.33	2590.8	1814.91	1741.9	2405.7	1293.42	85
1664	SLC17A7	Vesicular glutamate transporter 1	Q9P2U7	6	3	162.151	734.834	338.801	283.802	233.829	2501.62	190.206	822.327	254.033	628.522	142.063	652.284	251.556	212.15	367.502	204.193	30
1665	GPX2	Glutathione peroxidase	A0A087WTS0	3	1	0	0	0	0	216.694	0	0	0	0	0	0	0	5.56294	10.9135	0	0	19
1666	MBLAC2	Metallo-beta-lactamase domain-containing protein 2	Q68D91	5	1	48.4267	57.6721	53.7502	47.7829	76.4845	65.5934	39.4752	84.5399	45.9928	54.4997	37.923	84.6223	65.7316	55.1762	91.4105	57.3841	23
1667	NIPSNAP1	Protein NipSnap homolog 1	Q9BPW8	15	9	2295.08	3504.4	3540.12	2912.31	3411.02	3895.73	2135.92	5166.51	3382.49	3491.65	3097.38	3246.09	3664.09	4003.52	4207.57	3046.41	25
1668	LSM3	U6 snRNA-associated Sm-like protein LSm3	P62310	1	1	226.07	249.525	306.683	302.137	489.667	155.067	232.356	372.041	303.211	258.078	70.8407	298.347	419.396	246.532	332.556	262.341	14
1669	CPT1A	Carnitine O-palmitoyltransferase 1, liver isoform	P50416	2	1	12.7758	15.1456	74.8268	41.4053	5.79203	9.00784	0	64.0996	47.8931	35.3673	12.2479	26.0538	20.168	33.4236	27.4973	4.43724	84
1670	ANXA2	Annexin A2	P07355	35	25	63434.1	31511.1	31309.4	31041.9	24045.9	26664	27121.5	26534.1	31155.2	22721.6	86478.3	33937.6	38993.2	39125	20909.4	32977.6	40
1671	PPFIA3	Isoform 2 of Liprin-alpha-3	O75145-2	14	1	113.481	131.132	178.014	98.8977	115.996	105.966	89.042	193.158	96.0415	79.2288	214.825	121.035	141.315	116.084	94.1416	112.732	127
1672	CNTNAP1	Contactin-associated protein 1	P78357	23	8	1067.64	2224.82	1470.8	1252.56	2309.26	2362.74	705.849	2667.74	1173.81	1392.04	781.345	2457.01	1507.3	1460.93	1328.88	1297.77	89
1673	APCS	Serum amyloid P-component	P02743	3	1	34.887	3.57797	0.283093	0.386645	48.7129	48.5818	84.0552	4.85193	45.3874	12.2149	9.4371	58.7767	55.1976	31.3154	18.6717	5.12614	18
1674	HNRNPC	Heterogeneous nuclear ribonucleoproteins C1/C2	G3V576	15	6	2443.46	3395.51	4030.06	3055.86	4918.36	1530.13	2688.12	4528.74	3998.13	2076.39	2491.96	4915.47	5219.81	3828.04	4960.23	3535.95	27
1675	APPL1	DCC-interacting protein 13-alpha	Q9UKG1	15	2	303.237	357.967	455.662	353.49	776.32	124.525	305.965	505.627	357.716	294.605	281.252	311.876	572.043	486.62	477.123	387.292	60
1676	CAV1	Caveolin	E9PCT5	4	2	947.043	898.849	618.95	627.156	1175.64	421.763	481.447	538.412	578.764	562.842	1972.75	805.625	1036.22	762.234	397.58	546.343	17
1677	PIP4K2C	Phosphatidylinositol 5-phosphate 4-kinase type-2 gamma	Q8TBX8	4	1	45.1786	39.9521	68.3364	28.3785	81.9925	58.3315	36.0838	94.6088	56.3544	0.00038873	69.506	84.0917	6.34765	94.8516	6.04749	48.9062	39
1678	WDR45B	WD repeat domain phosphoinositide-interacting protein 3	Q5MNZ6	1	1	85.9618	51.8616	55.3031	61.4723	63.5101	66.7759	55.6109	75.6203	59.8862	64.1357	45.9431	58.0551	19.8096	78.5709	82.2723	40.4108	24
1679	KIF2A	Isoform 4 of Kinesin-like protein KIF2A	O00139-4	15	3	1122.48	1683.31	1614.71	1451.57	2514.1	1204.72	822.509	2023.64	1199	1105.22	1624.42	1535.9	1671.69	1622.88	1781.41	1389.17	72
1680	AKR1C3	Aldo-keto reductase family 1 member C3	S4R3Z2	11	1	186.252	7.62057	9.23566	24.481	0	26.1575	29.2441	0	10.1769	12.8954	205.478	17.4394	26.0325	82.7406	7.91327	9.80255	28
1681	STAMBP	STAM-binding protein	O95630	2	1	43.7636	75.4978	67.8331	80.9947	2.46216	51.4373	20.7156	171.422	100.782	69.5658	65.0963	107.367	43.5546	74.0157	86.3344	48.6514	38
1682	CHL1	Neural cell adhesion molecule L1-like protein	O00533	13	4	205.655	234.892	282.811	161.533	270.538	564.089	145.785	319.507	238.338	142.338	212.568	240.913	330.54	190.554	358.916	221.265	106
1683	ALDH5A1	Succinate-semialdehyde dehydrogenase, mitochondrial	P51649	47	27	11915.2	17077.7	16614.1	15121	19674.4	15895.8	8978.39	23145.3	16876.9	14338.4	15537.7	18393.1	16787.8	18837	19592.7	15724.9	34
1684	OXR1	Isoform 8 of Oxidation resistance protein 1	Q8N573-8	17	5	1336.97	1963.53	1692.73	1620.94	2164.87	2568.74	894.019	2153.62	1841.58	1550.36	1843.08	1908.72	1981.92	2168.9	2219.54	1826.28	80
1685	SERPINA3	Alpha-1-antichymotrypsin	P01011	15	7	1205.31	332.219	942.897	596.624	3955.58	1214.27	2351.5	740.792	2346.81	1281.21	749.802	1300.7	2848.03	900.771	1229.39	792.445	35
1686	CAMK2G	Calcium/calmodulin-dependent protein kinase type II subunit gamma (Fragment)	H0Y6G2	22	1	49.2089	112.929	95.4016	101.805	78.9205	58.0489	5.45294	127.567	69.9148	18.8056	51.3857	28.674	39.7471	60.1683	44.4203	101.154	25
1687	BROX	Isoform 2 of BRO1 domain-containing protein BROX	Q5VW32-2	10	3	359.578	357.6	387.318	213.077	373.392	363.693	279.763	370.883	443.268	363.876	404.117	259.373	489.301	343.351	605.059	329.322	42
1688	TPPP	Tubulin polymerization-promoting protein	O94811	10	3	2896.88	3632.71	3199.2	2326.71	3828.88	8368.61	1872.64	4738.39	2393.8	2898.26	2682.7	4171.36	3947.61	3188.84	3136.65	2656.38	36
1689	KLC2	Kinesin light chain 2	Q9H0B6	14	2	109.843	136.651	222.862	129.658	213.972	132.005	156.778	254.732	268.17	236.997	156.368	194.892	271.964	232.403	206.531	86.5818	65
1690	TBC1D17	TBC1 domain family member 17	Q9HA65	2	1	40.5321	33.3673	77.7789	36.2345	99.8111	25.6876	10.5978	59.4074	43.1946	62.2137	72.4881	52.0544	35.9507	63.3694	62.2301	48.5164	41
1691	FTH1	Ferritin heavy chain	P02794	15	9	3435.48	3952.18	7347.65	3047.16	4562.58	6666.17	3297.16	7599.25	7458.6	7068.99	3436.74	8661.54	6644.02	4394.95	5340.2	5395.51	16
1692	ADD1	Alpha-adducin	P35611	54	12	5751	5423.99	6401.06	5436.84	7520.19	5101.7	5024.52	7477.94	6121.06	4923.56	7139.86	7554.24	7812.21	8407.89	5960.73	6406.07	76
1693	CAMK2A	Calcium/calmodulin-dependent protein kinase type II subunit alpha	Q9UQM7	33	11	4545.19	6838.94	4059.65	4208.36	5173.42	27352.7	4148.67	7349.25	4876.53	7077.58	3981.38	4536.8	5152.95	4204.47	7616.74	4960.25	45
1694	PLCB1	1-phosphatidylinositol 4,5-bisphosphate phosphodiesterase beta-1	Q9NQ66	33	4	274.374	476.878	439.423	215.32	212.569	437.223	254.456	350.201	208.313	568.574	214.27	293.01	317.232	167.345	420.89	215.088	116
1695	SERPINB6	Serpin B6	A0A087X1N8	26	12	4900.33	5305.78	5904.72	4259.58	8607.66	3200.49	4615.74	8313.37	7570.48	5326.78	6828.35	6341.78	9467.53	6455.83	6265.67	5322.74	42
1696	PDCD6	Programmed cell death protein 6	O75340	10	5	1870.26	2232.36	2085.66	1661.56	2359.74	1626.37	1261.28	2755.64	1937.28	1328.26	2268.13	2135.5	2565.66	1986.79	1839.97	1689.19	20
1697	GBP1	Interferon-induced guanylate-binding protein 1	P32455	3	1	12.679	2.4136	140.166	11.6216	8.74312	12.549	28.867	135.263	0	66.602	105.691	9.47045	12.109	0.0322993	45.2955	0.975963	56
1698	SHMT2	Serine hydroxymethyltransferase, mitochondrial	P34897	8	1	19.6536	16.9536	59.0498	15.2899	87.0516	47.6021	107.898	124.429	83.3152	47.2528	0	29.3637	86.7638	3.61762	103.951	49.1321	53
1699	HDGF	Hepatoma-derived growth factor	P51858	3	2	315.948	556.09	494.915	417.264	561.416	235.225	190.012	553.024	359.223	229.842	376.353	505.519	479.647	372.322	438.35	384.866	26
1700	KPNA1	Importin subunit alpha-5	P52294	5	1	27.4164	7.84531	37.7746	11.5728	46.5494	31.8625	22.968	53.9371	19.9426	52.3175	41.865	19.8763	22.1029	62.0312	64.7334	30.7361	38
1701	CTH	Isoform 3 of Cystathionine gamma-lyase	P32929-3	1	1	0.977173	2.41363	4.31516	13.0031	68.2517	13.8877	0	43.8842	45.4838	0.25664	42.9513	33.9775	4.39673	36.7787	0	37.4138	35
1702	CD55	Complement decay-accelerating factor	H7BY55	3	2	840.231	1114.95	1300.28	890.432	2269.81	782.628	1272.91	1963.61	1537.65	966.16	1315.46	1354.92	1509.2	1680.59	1249.97	1181.48	42
1703	PRPSAP1	Phosphoribosyl pyrophosphate synthase-associated protein 1	Q14558	8	2	0	43.9999	45.0022	102.138	82.3751	153.862	0.22874	55.4162	44.1098	125.51	96.1042	73.2296	125.106	115.58	25.725	0	36
1704	CRMP1	Isoform LCRMP-1 of Dihydropyrimidinase-related protein 1	Q14194-2	86	31	28301.9	45229.7	42711.1	30626.2	69205.1	36067.2	25727.2	59081.6	43466.8	40830.9	41268.1	57664.2	48386.2	41705.8	51908	32214.8	47
1705	TYMP	Thymidine phosphorylase	P19971	5	2	150.285	47.4316	354.668	33.7911	222.246	1.13907	179.307	337.796	189.937	244.564	95.0152	224.515	217.291	80.4957	14.0749	40.3507	36
1706	GH1	Somatotropin	P01241	3	2	6.56699	18.8185	39.484	595.122	895.595	26.2494	3.4277	78.3703	21.9665	16.5335	157.936	111.903	71.3507	108.103	91.5295	1.61328	21
1707	NRCAM	Isoform 4 of Neuronal cell adhesion molecule	Q92823-4	25	1	636.503	826.04	498.541	619.521	474.923	544.656	126.261	625.356	505.47	248.645	1018.66	673.534	715.489	623.544	407.097	330.453	109
1708	AHSA1	Activator of 90 kDa heat shock protein ATPase homolog 1	O95433	7	2	368.417	353.346	518.931	392.696	486.525	709.953	321.824	608.795	554.299	476.138	595.41	412.576	830.955	392.473	607.933	391.637	32
1709	PSMB6	Proteasome subunit beta type-6	P28072	6	3	1014.49	901.597	993.673	817.213	1071.69	1062.31	1052.93	1662.14	1207.74	1046.69	1192.45	981.636	1646.2	1023.2	1099.97	1387.52	19
1710	CDH13	Cadherin-13	A0A0A0MTR1	3	1	264.657	543.127	212.832	164.184	474.316	1056.07	74.9018	508.267	148.195	315.871	229.667	589.659	129.132	261.071	245.212	191.968	53
1711	HAPLN2	Hyaluronan and proteoglycan link protein 2	Q9GZV7	4	1	18.8538	83.3824	46.2298	15.1981	8.01335	663.385	58.4038	50.1336	47.4369	37.7174	0	31.095	47.0922	0	219.385	2.41921	29
1712	PSMD7	26S proteasome non-ATPase regulatory subunit 7	P51665	7	2	266.701	647.044	513.438	341.979	558.765	494.748	130.484	626.869	576.709	439.25	586.415	472.098	494.581	405.193	619.677	352.356	41
1713	HBEBP2BPA	HBeAg-binding protein 2 binding protein A	Q1HDL3	1	1	118.884	81.7118	146.212	64.7209	120.458	76.5227	105.987	189.358	109.724	33.7032	126.875	123.376	81.8832	63.0087	108.305	99.9176	15
1714	PDDC1	Parkinson disease 7 domain-containing protein 1	Q8NB37	5	2	204.361	239.619	389.08	283.087	565.243	353.461	153.809	433.682	324.913	236.516	211.996	383.82	452.922	362.427	358.823	179.21	17
1715	HTT	Huntingtin	P42858	10	1	735.487	621.55	728.971	683.818	937.681	671.748	751.763	836.163	803.935	496.44	802.878	696.676	873.914	833.908	635.634	846.369	215
1716	WIPI2	Isoform 5 of WD repeat domain phosphoinositide-interacting protein 2	Q9Y4P8-5	2	1	195.729	299.159	299.843	185.259	323.389	445.222	120.223	306.85	222.67	265.263	504.609	299.276	359.683	283.863	399.675	321.232	37
1717	ADD2	Beta-adducin	P35612	24	7	923.108	1482.59	1441.98	844.967	2611.65	2418.7	851.29	2563.93	1321.09	1633.8	1386.94	2245.92	1456.29	1789.09	2283.13	999.187	73
1718	UBXN6	UBX domain-containing protein 6	Q9BZV1	10	6	800.468	807.704	805.691	719.297	1041.84	1005.81	438.604	1331.65	594.465	725.715	837.482	952.555	1002.35	956.916	897.804	706.719	42
1719	GORASP2	Golgi reassembly-stacking protein 2	Q9H8Y8	2	1	71.159	82.2874	111.601	115.144	99.6667	67.6006	0	137.287	37.8937	55.6909	61.632	72.0878	28.8586	3.7803	63.8695	28.8329	19
1720	GNB2	Guanine nucleotide-binding protein G(I)/G(S)/G(T) subunit beta-2	P62879	43	13	11900.2	12364	11817.2	10922.3	12644	12204.2	6642.75	14520.4	11004.6	10162.3	13870.6	14605.8	13701.5	12813.4	12145.1	9641.38	31
1721	YWHAZ	14-3-3 protein zeta/delta	P63104	64	23	15421	31285.9	28977.2	19739.1	40653.1	34613.8	13295.2	32092.8	31241.2	23533.5	27179.7	31575.5	30690.7	35492	32209.3	25624.2	27
1722	FMOD	Fibromodulin	Q06828	2	1	119.092	172.461	3.40207	19.7966	12.0888	0	23.8169	0	2.88736	10.2339	328.061	0	74.6048	2.10361	3.00299	70.5138	29
1723	DYNLL1	Dynein light chain 1, cytoplasmic	P63167	5	1	191.493	222.854	527.793	331.483	197.624	716.479	373.142	457.438	505.387	535.641	0	284.184	249.31	98.7015	699.167	105.907	6
1724	AASDHPPT	L-aminoadipate-semialdehyde dehydrogenase-phosphopantetheinyl transferase	Q9NRN7	8	1	36.0178	103.922	55.365	72.6275	17.2447	121.89	6.80988	53.6119	42.2805	80.9142	0	34.4671	42.2096	41.9447	72.2372	25.0368	33
1725	G3BP2	Ras GTPase-activating protein-binding protein 2	Q9UN86	5	2	180.102	201.836	283.83	245.024	236.493	179.527	155.08	398.939	256.931	217.993	268.098	262.067	242.805	284.848	329.512	249.034	44
1726	KRT34	Keratin, type I cuticular Ha4	O76011	2	1	0.609637	1.23119	2.04904	0.757414	5.28809	430.796	0.360978	5.49409	3.22016	2.88069	0	3.44244	3.66331	4.33262	6.0584	0.0974012	33
1727	AK3	GTP:AMP phosphotransferase AK3, mitochondrial	Q9UIJ7	9	6	2006.91	1961.31	1919.06	1902.24	1623.04	1192.54	1042.09	3014.45	1813.98	1424.12	2044.81	2700.81	1980.07	2193.56	1425.75	1581.53	26
1728	PSPC1	Paraspeckle component 1	Q8WXF1	8	3	820.6	942.254	904.603	927.615	836.214	489.991	581.053	1190.56	670.784	680.202	749.797	968.624	1070.04	857.779	921.397	873.301	55
1729	AP2M1	AP-2 complex subunit mu	Q96CW1	14	6	828.153	1328.33	1489.95	883.225	1693.38	3599	932.04	2158.41	1512.32	1615.13	1298.39	1499.8	2154.23	1461.76	2193.48	880.469	58
1730	PFN1	Profilin-1	P07737	15	8	9107.43	10291.2	12460.8	9768.47	16117	8768.87	8662.2	13838.6	12800.4	9508.55	13141.1	13471.5	17098.3	13798.4	10458.5	9883.62	16
1731	RBM39	Isoform 3 of RNA-binding protein 39	Q14498-3	1	1	59.0539	61.9897	107.64	153.57	21.8397	218.047	230.002	117.391	109.186	116.551	17.4029	61.0845	121.3	43.0429	111.567	26.5908	97
1732	FLG2	Filaggrin-2	Q5D862	2	1	204.236	513.221	235.926	268.233	237.177	164.141	0.484038	245.026	137.425	106.106	55.591	283.694	245.734	277.894	247.649	65.5579	76
1733	ARCN1	Archain 1, isoform CRA_a	B0YIW6	7	5	628.386	805.435	822.523	500.193	917.843	686.4	482.889	941.484	751.542	640.962	798.408	832.162	908.127	744.198	841.878	435.086	52
1734	SYNJ1	Synaptojanin-1	J3KQV8	28	6	572.759	884.077	745.317	593.473	399.468	3046.77	402.448	1061.1	427.813	801.563	443.116	448.879	917.746	482.098	1117.5	850.134	147
1735	NPTXR	Neuronal pentraxin receptor	O95502	3	1	8.83054	12.3716	0.0383343	23.8324	0.0572218	380.041	10.9427	14.4089	0	97.8553	0.28036	68.4027	0.0124304	0	40.0052	1.40493	36
1736	EIF2S1	Eukaryotic translation initiation factor 2 subunit 1	P05198	9	2	449.546	673.792	631.672	469.064	965.714	386.707	453.661	861.472	781.829	423.256	579.489	848.258	1003.93	777.854	631.528	631.341	40
1737	TTLL12	Tubulin--tyrosine ligase-like protein 12	Q14166	5	2	240.242	287.76	369.893	285.421	310.267	268.29	201.382	502.168	297.281	372.311	258.491	385.231	400.699	301.092	286.087	193.197	46
1738	PSMA1	Proteasome subunit alpha type-1	P25786	9	7	1689.9	2390.44	2069.84	2042.19	3305.77	1654.46	1447.55	2982.21	2188.22	1757.41	2335.77	2452.69	2559.24	2053.85	2323.17	1794.62	24
1739	EPB41L1	Band 4.1-like protein 1	Q9H4G0	45	16	3183.19	4001.59	3992.07	4352.11	4785.96	4912.55	1958.04	5736.72	3327.76	3924.02	5075.63	5168.58	4262.6	5006.16	4700.27	4629.56	92
1740	TKFC	Protein TKFC	A0A087WUL0	16	10	1981.68	2300.57	2758	2146.77	2900.22	2016.76	1859.86	2744.5	2775.46	1059.03	2516.37	2362.66	2591.92	2735.1	2213.48	2286.63	45
1741	TWF2	Twinfilin-2	Q6IBS0	3	2	137.196	153.421	164.429	151.472	143.059	205.639	53.3423	160.868	123.169	142.205	85.8	159.601	229.287	113.152	129.306	41.2514	37
1742	AK4	Adenylate kinase 4, mitochondrial	P27144	9	4	648.73	718.654	718.663	748.266	1010.39	1113.79	364.785	1086.92	919.468	713.554	600.125	918.784	879.02	604.843	986.461	590.022	24
1743	HSPB1	Heat shock protein beta-1	P04792	18	11	7973.29	5042.44	11573	6480.4	6744.99	10008.9	5393.13	7631.51	7240.72	6567.95	12016.3	8895.46	8596.93	8051.94	4844.68	6869.38	12
1744	HSPB6	Heat shock protein beta-6	O14558	3	1	460.851	438.188	449.63	437.231	250.306	197.245	326.321	365.465	311.274	271.03	579.174	307.382	334.917	545.961	250.452	567.307	9
1745	RBMX	RNA-binding motif protein, X chromosome	P38159	9	6	1882.08	2288.16	2264.46	2020.58	1822.62	896.96	1773.07	2405.6	1832.79	1985.21	2402.27	2819.44	1896.23	2085.98	2755.79	1802.12	49
1746	FGF1	Fibroblast growth factor 1	P05230	3	3	518.08	446.031	288.228	593.981	322.958	982.938	229.191	531.407	919.633	171.6	982.976	738.681	1022.81	814.837	500.93	559.986	13
1747	HNRNPUL1	Heterogeneous nuclear ribonucleoprotein U-like protein 1	B7Z4B8	10	2	367.899	532.6	1272.95	402.926	1519.85	255.853	609.82	565.178	1046.73	269.242	395.57	449.801	1171.18	1076.28	697.931	491.464	69
1748	MYADM	Myeloid-associated differentiation marker (Fragment)	C9JZL8	3	3	403.284	430.527	189.452	435.627	722.761	553.331	113.704	765.042	385.039	423.942	361.331	744.79	328.578	370.357	405.635	413.553	11
1749	APEH	Acylamino-acid-releasing enzyme	C9JIF9	15	8	1904.66	1901.15	2608.28	2068.93	2741.59	2200.93	1416.07	2580.32	2444.99	1591.09	2207.37	2093.65	2415.09	2467.24	2309.91	1943.85	52
1750	CACNB1	Voltage-dependent L-type calcium channel subunit beta-1	Q02641	6	1	214.806	301.537	234.812	255.617	314.964	244.922	221.162	298.175	313.678	236.817	270.487	88.2822	284.11	250.874	243.938	228.114	67
1751	GSTO1	Glutathione S-transferase omega-1	P78417	17	8	4003.75	5362.57	5057.56	2896.97	7051.55	5910.36	4047.25	7102.79	5230.17	4835.41	5038.84	6371.48	3689.05	4648.34	5612.89	5343.04	23
1752	BLMH	Bleomycin hydrolase	Q13867	4	1	491.683	687.123	591.523	526.852	753.75	409.184	508.836	655.725	622.827	434.252	567.339	464.667	661.894	577.515	569.515	465.683	37
1753	CRYAB	Alpha-crystallin B chain (Fragment)	E9PR44	31	16	8954.28	12026.8	12801.3	8770.36	10947.4	23823.2	8681.61	15299.8	13898	11344.8	18772.6	9089.75	14398.7	10986.5	11602.6	8137.64	17
1754	EIF3L	Eukaryotic translation initiation factor 3 subunit L	B0QY89	5	1	73.8402	81.7343	111.375	57.882	0	81.3198	154.997	85.8426	126.429	80.0085	115.032	78.4823	88.2676	75.4868	117.657	99.2721	58
1755	PNPO	Pyridoxine-5'-phosphate oxidase	Q9NVS9	7	3	1387.37	1009.89	1746.44	1619.92	1910.98	1323.35	778.07	2143.99	1298	1196.43	1761.39	2003.46	1814.55	1278.04	1313.4	1279.78	26
1756	PPP1CB	Serine/threonine-protein phosphatase PP1-beta catalytic subunit	P62140	20	1	1155.58	1734.54	1060.74	1167.47	2612.93	1147.64	578.414	1965.23	1097.11	1014.42	1741.63	1361.37	2261.59	1727.55	1157.99	1842.91	31
1757	ETHE1	Persulfide dioxygenase ETHE1, mitochondrial	M0QXB5	3	1	232.317	195.749	148.627	230.582	0	172.887	63.4353	112.727	63.1894	191.31	10.8265	226.067	38.7965	89.8154	14.4115	62.7898	19
1758	PFN2	Profilin	G5E9Q6	13	8	6511.74	7161.85	7359.51	7177.04	8474.62	7208.59	5472.77	9145.08	7183.84	6177.18	8951.96	8417.98	8580.02	8983.61	6198.53	7313.86	15
1759	PPA1	Inorganic pyrophosphatase	Q15181	32	20	8760.69	11684.5	40440.1	8623.64	90974.2	7453.86	29128.9	61504.4	44876.2	19170	21682.5	35076.5	44622.2	34750.6	35683.8	21330.8	30
1760	SLC6A11	Sodium- and chloride-dependent GABA transporter 3	P48066	3	2	971.823	1671.04	1707.6	1362.36	2623.01	1321.74	752.433	2186.48	1522.2	1308.86	1187.12	1842.67	1867.55	1591.29	1828.99	1793.45	39
1761	TUFM	Elongation factor Tu, mitochondrial	P49411	34	17	5101.87	5561.5	6198.75	4915.2	7418.57	6023.39	3400.22	9359.06	6167.74	5434.04	5888.76	6329.56	6730.7	6067.31	6895.73	4126.78	47
1762	PCDHGC3	Protocadherin gamma-C3	Q9UN70	2	1	359.915	559.241	506.176	443.941	521.068	469.329	372.627	464.023	461.166	419.409	600.419	533.49	596.276	530.755	518.259	526.37	63
1763	KRT2	Keratin, type II cytoskeletal 2 epidermal	P35908	63	25	15447.3	49560.4	25817.8	23385.3	27094.2	20476	13526.9	29310	27190	15020.3	21800.3	27979.1	27543.8	23534.5	22008.9	21561	53
1764	UQCRFS1	Cytochrome b-c1 complex subunit Rieske, mitochondrial	P47985	14	8	6396.29	9830.74	9127.11	7294.19	9891.57	9042.2	5839.06	11838.1	8344.21	8037.55	6854.08	8988.03	10252.3	9068.24	10600.7	6814.93	19
1765	KHDRBS1	KH domain-containing, RNA-binding, signal transduction-associated protein 1	Q07666	9	1	212.235	244.631	250.638	302.91	133.828	14.409	189.506	238.217	177.991	210.009	150.889	263.595	136.577	104.369	184.277	162.012	39
1766	KIAA0513	Uncharacterized protein KIAA0513	O60268	11	2	369.547	739.604	875.063	714.162	900.525	898.644	190.364	970.246	778.039	602.977	582.572	972.921	1036.37	804.424	869.014	819.377	37
1767	CMTM5	CKLF-like MARVEL transmembrane domain-containing protein 5	C9JAI6	1	1	26.4075	8.75839	41.8552	16.6156	24.485	3.58423	0	31.1509	24.3533	0	83.4327	73.5627	34.6592	66.7977	13.4894	17.8054	12
1768	MAP4	Microtubule-associated protein	F8W9U4	15	1	47.632	107.239	215.774	105.198	192.861	73.731	118.437	206.809	176.758	106.532	167.99	153.776	223.721	156.669	151.669	81.3412	72
1769	PPP2R1A	Serine/threonine-protein phosphatase 2A 65 kDa regulatory subunit A alpha isoform	P30153	42	25	10361.5	15405.7	15257.4	11201.7	20745.4	16878.3	7441.21	19124.7	15374.2	12696.1	15140.3	18110.2	17633.1	14460.7	16033.4	11603.4	29
1770	PSMD10	26S proteasome non-ATPase regulatory subunit 10	B1AJY7	4	4	743.519	996.634	816.648	826.706	994.373	420.422	414.356	892.535	659.114	540.565	801.484	1130.4	804.715	915.919	722.354	723.311	23
1771	ATP1A2	Sodium/potassium-transporting ATPase subunit alpha-2	B1AKY9	113	17	11285.7	16201	15246.8	10205.5	17901.7	9443.15	9355.48	16423.3	13789.9	9074.51	9703.21	17454.3	14394.4	12469.6	13861.2	12478.2	82
1772	ACTB	Actin, cytoplasmic 1	P60709	251	15	46401.8	55798	54144.2	43602.4	49769.1	58411.3	54757.1	58906.2	58136.9	38987.1	46806.9	47763.7	66337.8	54261.4	48857.3	51129.2	34
1773	MAP2	Microtubule-associated protein 2	P11137	102	54	11034.8	18695.4	28976.5	18492.1	28265.6	19084.5	13008.4	29867.4	19326.2	19245.9	19938.2	37261.4	18472.9	24103.5	28610.8	15561	155
1774	GGACT	Gamma-glutamylaminecyclotransferase	Q9BVM4	3	1	27.7046	35.3934	23.3828	8.58133	50.846	0	28.2323	43.1473	34.2202	0	23.5843	9.1163	16.5032	27.5496	10.0926	42.231	19
1775	VAT1	Synaptic vesicle membrane protein VAT-1 homolog	Q99536	20	15	7968.23	7092.42	9410.46	7013.7	8939.91	6958.74	7058.3	8801.19	5929.65	4877.98	11028.9	7583.84	11895.9	8513.97	7153.08	7757.03	28
1776	SH3GLB1	Isoform 2 of Endophilin-B1	Q9Y371-2	9	2	249.046	259.009	326.446	228.214	374.707	236.044	267.839	374.612	300.107	150.512	343.975	274.155	415.573	400.92	257.996	223.594	35
1777	NCKIPSD	Isoform 3 of NCK-interacting protein with SH3 domain	Q9NZQ3-3	7	2	198.045	43.8151	141.214	467.441	276.077	108.214	20.9198	51.2847	93.3607	55.9655	57.2514	132.021	93.7084	608.927	84.1223	289.18	46
1778	PCYOX1	Prenylcysteine oxidase 1	Q9UHG3	15	5	916.594	662.855	1183.63	772.415	1689.58	659.137	953.886	1080.03	1000.24	926.759	603.197	662.409	1333.05	710.182	1373.38	893.16	43
1779	HNRNPD	Heterogeneous nuclear ribonucleoprotein D0	Q14103	10	5	2927.52	4972.02	4171.92	3824.68	4806.95	1410.31	2838.97	4731.25	3664.18	3357.46	4505.32	5555.41	4662.42	4397.37	4702.46	3628.22	30
1780	PDHB	Pyruvate dehydrogenase E1 component subunit beta, mitochondrial	P11177	22	12	4814.69	7367.55	5520.48	6291.86	7241.42	9739.12	3380.93	9506.81	7236.24	5518.68	5577.93	8914.19	8048.31	6223.11	8884.04	5386.49	28
1781	RRAS2	Ras-related protein R-Ras2	A0A0C4DGH2	2	1	7.00469	24.4368	12.1603	2.98608	75.1974	5.55262	7.43795	22.1398	11.7722	7.22122	0	21.7744	23.311	7.89919	15.9594	10.3062	31
1782	BCAS1	Breast carcinoma-amplified sequence 1 (Fragment)	H7C1E7	5	4	5745.23	5271.53	5616.99	4377.03	4352.83	4293.28	4345.64	5438.96	6241.03	3372.65	5939.33	4904.61	4887.74	5354.82	3478.38	5887.82	10
1783	HAPLN1	Hyaluronan and proteoglycan link protein 1	P10915	12	5	1208.78	1964.55	1024.6	1376.11	932.832	2015.61	894.007	1795.56	1031.51	1117.35	1368.43	1062.7	1962.01	1759.6	1244	1132.62	35
1784	PLCXD3	PI-PLC X domain-containing protein 3	Q63HM9	3	1	102.245	153.782	90.7601	108.081	178.01	147.671	26.5596	219.134	116.641	173.68	117.953	265.951	140.891	84.7975	171.44	105.629	24
1785	SLC25A11	Mitochondrial 2-oxoglutarate/malate carrier protein	Q02978	16	10	3766	3960.63	5628.38	3768.54	3258.5	8857.82	3980.28	7147.64	4652.88	4824.57	4494.15	4627.8	6848.44	5636.44	6944.29	4445.18	36
1786	SAE1	SUMO-activating enzyme subunit 1	Q9UBE0	11	1	53.278	125.501	48.5982	137.531	122.55	5.00494	0	165.141	11.8449	11.4655	65.5669	74.8582	90.9085	88.9117	70.6495	37.532	36
1787	UCHL5	Ubiquitin carboxyl-terminal hydrolase (Fragment)	Q5LJA9	1	1	26.7735	123.875	38.9601	39.0656	52.0501	26.1256	13.759	35.3259	61.9452	31.9071	18.3188	112.699	65.7364	65.5318	51.5413	19.1765	38
1788	EIF4A3	Eukaryotic initiation factor 4A-III	P38919	15	1	51.7887	69.4437	42.5879	63.2298	97.0264	0	63.7285	131.401	82.4002	79.151	68.0619	130.638	75.6473	81.4939	119.379	65.4044	46
1789	ITGA6	Isoform 9 of Integrin alpha-6	P23229-9	12	6	426.129	566.901	508.22	660.856	442.698	151.132	384.146	429.051	503.84	310.957	686.186	495.966	528.795	534.489	322.124	258.922	111
1790	HRAS	GTPase HRas	P01112	8	1	128.407	195.979	161.238	214.025	301.409	197.929	50.672	289.071	203.985	209.089	188.062	236.961	157.315	202.78	175.881	167.767	23
1791	SLC2A1	Solute carrier family 2, facilitated glucose transporter member 1	P11166	5	3	646.728	928.032	799.624	778.53	1876.11	550.959	800.641	1187.33	1160.28	617.503	972.275	1087.09	1043.02	870.884	1268.4	985.314	33
1792	PRPH	Peripherin	P41219	39	9	1222.64	1445.66	1890.85	798.518	9814.93	1145.64	914.479	4250.73	1716.92	822.969	1248.94	1301.57	6742.78	753.64	1808.72	1775.49	42
1793	ARPC1A	Actin-related protein 2/3 complex subunit 1A	Q92747	10	4	2832.91	4585.09	3874.74	3225.17	4671.58	4675.02	2234.79	4225.01	3696.74	3985.86	4256.87	3897.3	4920.65	4328.1	4120.94	4131.42	33
1794	KRT5	Keratin, type II cytoskeletal 5	P13647	31	3	445.208	963.726	670.497	535.716	746.278	430.322	268.426	638.984	976.434	267.058	733.635	456.634	821.088	583.318	607.177	519.625	51
1795	HNRNPA2B1	Heterogeneous nuclear ribonucleoproteins A2/B1	P22626	30	15	10442.6	12941.5	16302.8	15412	17517.1	7194.69	9766.64	17964.1	14439.1	13014	17473	17417	16902	14221.4	17130.3	13514.2	32
1796	RBM4	RNA-binding protein 4	Q9BWF3	5	2	494.375	586.258	598.999	538.039	312.233	321.328	548.446	642.582	600.52	489.749	503.459	533.368	511.59	402.857	577.23	394.445	40
1797	CALB1	Calbindin	P05937	9	2	450.786	727.323	791.21	564.671	1179.32	552.013	167.936	751.05	780.7	473.129	571.335	733.023	1164.63	994.004	528.363	627.673	20
1798	CLIP2	CAP-Gly domain-containing linker protein 2	Q9UDT6	25	6	1663.64	1631.93	1468.07	1805.07	2006.59	1745.53	900.234	2137.65	1592.24	1387.45	1959.58	1965.71	1988.26	1606.28	1543.35	1500.89	126
1799	ARHGDIB	Rho GDP-dissociation inhibitor 2	P52566	7	5	1348.96	1062.7	1468.44	992.822	2073.5	730.655	1082.46	1444.7	1637.59	1390.68	1384.51	2067.73	2818.82	739.433	1521.33	785.616	25
1800	SERPINA1	Alpha-1-antitrypsin	A0A024R6I7	28	1	0	0	0	0	304.47	0	0	0	281.918	0	0	0	0	0	0	0	29
1801	RNH1	Ribonuclease inhibitor	P13489	25	17	13265.1	11414.8	15995.8	9959.41	15370.8	10560.1	9683.08	15587.8	13812.5	10197.3	14111.4	13333.7	15039.7	14572.7	10893.8	10948.1	40
1802	FTL	Ferritin light chain	P02792	11	7	9411.98	8776.39	18774.8	6098.34	9355.23	13902.9	8771.79	14959.2	19304.8	11934.9	7810.44	11330.3	13069.9	8187.48	8426.91	9781.52	16
1803	MTHFD1	C-1-tetrahydrofolate synthase, cytoplasmic	P11586	32	13	1663.58	2244.81	2862.24	2226.31	3643.9	1978.24	1512.3	2865.28	2362.37	1999.13	2782.06	2795.62	2859.87	2735.8	2402.23	2207.71	86
1804	SH3BGRL	SH3 domain-binding glutamic acid-rich-like protein	O75368	12	8	5613.39	6363.36	4676.72	4185.56	6999.59	3034.18	3738.22	5544.13	4861.87	2975.95	4682.11	6787.56	6062.09	6167.4	4402.44	5092.33	10
1805	DDX19A	ATP-dependent RNA helicase DDX19A	F6QDS0	7	2	506.405	511.421	469.532	408.288	565.206	424.876	729.426	713.887	597.022	539.073	82.2372	633.197	646.483	369.83	513.638	380.649	54
1806	GPRIN1	G protein-regulated inducer of neurite outgrowth 1	Q7Z2K8	13	2	124.043	263.272	255.372	297.399	512.783	122.597	103.277	294.867	209.583	139.966	429.591	503.621	341.942	374.585	197.393	344.202	96
1807	ATP6V1E1	V-type proton ATPase subunit E 1	P36543	20	8	1656.96	3103.94	2371.18	2120.47	3514.18	4247.56	849.265	3466.35	2652.46	3360.05	2469.57	4166.27	2634.48	3178.6	4465.75	2286.15	28
1808	PRKDC	DNA-dependent protein kinase catalytic subunit	P78527	12	2	866.955	762.731	583.525	433.719	673.888	446.557	594.289	484.637	749.367	344.96	781.564	650.96	652.913	646.876	439.637	1114.69	366
1809	SYNGR1	Synaptogyrin-1	B5MCD7	3	1	75.797	222.303	142.971	177.891	202.269	273.924	0	304.547	127.323	114.619	112.284	145.51	264.835	338.956	230.024	207.522	11
1810	HNRNPF	Heterogeneous nuclear ribonucleoprotein F	P52597	8	3	896.565	912.874	993.133	930.385	1077.94	719.445	833.165	1205.46	885.204	670.188	1024.2	1070.73	1001.81	992.402	944.694	786.275	37
1811	UCHL3	Ubiquitin carboxyl-terminal hydrolase	A0A087WTB8	4	3	481.294	685.441	685.68	544.922	629.569	479.209	451.665	599.521	621.935	461.937	630.879	608.815	637.515	697.101	548.596	517.816	17
1812	APMAP	Adipocyte plasma membrane-associated protein (Fragment)	H0Y512	11	3	722.823	749.401	443.643	621.912	1281.84	967.385	320.222	1307.21	756.894	552.503	878.155	1134.3	1536.55	584.409	853.498	596.721	34
1813	RANBP1	Ran-specific GTPase-activating protein	F6WQW2	7	1	115.44	252.707	189.652	115.688	703.563	234.284	0	366.805	47.8675	83.225	37.7337	127.136	516.226	254.172	149.309	163.848	43
1814	A2M	Alpha-2-macroglobulin	P01023	26	13	2421.43	1313.74	1773.24	1087.57	2957.24	2194.33	6120.25	1511.9	3049.62	2658.38	3684.42	2229.16	3237.87	2285.19	2288.65	1184.78	108
1815	PSMB1	Proteasome subunit beta type-1	P20618	10	2	20.3506	231.296	81.5508	32.909	414.351	45.2422	46.6106	104.085	164.25	75.7457	146.694	164.109	111.102	78.2211	131.795	87.33	29
1816	F13A1	Coagulation factor XIII A chain	P00488	7	2	1485.25	1900.82	2073.59	1792.21	2526.85	1976.05	1163.43	2047.36	1940.08	1605.92	2218.95	2133.79	2267.12	2008.98	1862.35	1955.99	60
1817	NPM1	Nucleophosmin	P06748	11	7	2169.04	2730.86	2703.97	2176.23	3195.5	1863.33	1973.78	3396.26	2233.52	1709.96	1959.22	3592.25	2898.53	2054.17	2902.98	1843.3	25
1818	PKM	Isoform M1 of Pyruvate kinase PKM	P14618-2	126	2	8.51328	18.1081	14.1403	3.10836	69.6317	224.219	40.8935	6.18962	11.0143	759.286	7.09466	272.205	93.2886	11.9286	269.153	11.7469	41
1819	ITGA7	Integrin alpha-7	J3KNV4	2	1	81.5209	53.1379	107.843	63.5697	71.5459	104.684	82.2463	120.595	73.9777	71.2056	22.1987	126.083	85.2167	99.2202	93.2368	58.4052	80
1820	ENTPD2	Ectonucleoside triphosphate diphosphohydrolase 2	Q9Y5L3	7	7	2383.56	2785.35	854.267	1885.02	943.044	514.23	1009.21	1301.21	1556.65	552.789	3899.53	3089.22	611.766	3250.7	1165.23	2483.15	35
1821	GMPS	GMP synthase [glutamine-hydrolyzing]	P49915	11	2	503.386	762.208	730.471	728.392	512.37	567.718	494.776	850.462	668.967	500.128	814.742	599.993	658.736	592.375	582.169	581.926	66
1822	STX12	Syntaxin-12	Q86Y82	5	3	274.105	469.949	532.308	471.176	477.573	489.498	136.671	670.317	403.837	414.257	556.423	461.142	412.398	389.956	349.571	382.069	34
1823	NDUFA8	NADH dehydrogenase [ubiquinone] 1 alpha subcomplex subunit 8	P51970	6	3	853.196	1273.56	1338.79	973.318	1791.1	1620.19	759.936	1979.31	1201.79	1290.1	1056.04	1656.54	1903.95	1884.45	1702.64	732.493	21
1824	CRYZL1	Quinone oxidoreductase-like protein 1	O95825	1	1	16.7427	78.0361	90.9906	47.7709	79.0249	89.8952	39.7541	76.7234	80.5051	68.6761	134.576	208.321	3.02356	105.49	321.647	58.1449	35
1825	FAM213B	Prostamide/prostaglandin F synthase	J3KPF5	3	2	322.283	395.383	359.516	275.555	584.595	438.319	226.402	586.855	423.565	331.675	334.027	557.731	443.976	487.527	504.625	340.845	20
1826	PTBP1	Polypyrimidine tract binding protein 1, isoform CRA_b	A6NLN1	10	3	764.138	600.717	785.303	593.199	450.175	376.328	676.662	686.015	573.422	458.409	746.79	570.194	708.089	822.178	690.09	441.729	34
1827	C14orf159	UPF0317 protein C14orf159, mitochondrial	Q7Z3D6	9	1	94.443	144.231	85.085	403.92	37.4898	288.327	81.7582	673.359	580.495	72.3643	353.771	73.2433	286.742	34.8767	121.726	127.854	45
1828	TGM2	Protein-glutamine gamma-glutamyltransferase 2	P21980	14	6	336.666	641.678	647.615	451.713	930.776	456.586	715.332	506.262	570.634	755.211	368.913	1125.84	1325.48	679.926	578.81	726.694	64
1829	ORM1	Alpha-1-acid glycoprotein 1	P02763	6	3	2098.45	908.045	1369.15	951.154	4365.64	1735.2	1700.77	887.494	3898.55	2332.85	885	2218.73	3759.73	783.505	960.071	964.334	19
1830	CRYZ	Quinone oxidoreductase	Q08257	16	4	2732.02	2815.67	2300.9	2316.53	2898.44	4451.73	1601.24	3195.78	2577.17	774.12	3475.41	3563.6	2922.63	2949.65	3434.74	2972.85	30
1831	CP	Ceruloplasmin (Fragment)	H7C5R1	4	1	160.118	160.869	108.17	101.959	367.418	156.365	268.797	180.505	252.255	99.6756	175.465	129.011	355.304	257.126	123.233	105.464	67
1832	USO1	General vesicular transport factor p115	O60763	12	3	419.043	931.144	483.555	570.843	607.687	665.887	329.074	534.329	840.865	436.892	615.438	445.642	710.453	533.673	628.338	1255.28	83
1833	DDX5	Probable ATP-dependent RNA helicase DDX5	P17844	17	3	765.216	1037.39	814.367	976.501	985.651	686.948	961.942	1290.21	781.436	821.671	741.998	1124.72	995.885	1093.18	1274.05	752.817	29
1834	CYBRD1	Cytochrome b reductase 1	Q53TN4	2	1	1098.17	1774.43	1342.48	1454.22	986.905	1774.85	308.874	1671.74	975.005	1047.85	1546.89	1613.83	1037.76	1941.43	1460.02	2102.66	18
1835	MCCC2	Methylcrotonoyl-CoA carboxylase beta chain, mitochondrial	Q9HCC0	8	1	65.4387	104.498	94.6172	55.4839	185.23	34.5638	21.7464	108.076	95.3524	89.7365	38.4123	84.04	128.737	100.422	125.292	49.7206	54
1836	PRKCSH	Glucosidase 2 subunit beta	P14314	16	4	355.883	658.586	742.763	530.591	956.442	562.047	268.413	683.875	587.042	502.316	972.543	645.86	705.664	536.625	626.243	502.672	42
1837	HSPG2	Basement membrane-specific heparan sulfate proteoglycan core protein	P98160	27	9	1532.11	2612.19	2127.11	1728.46	2550.67	1567.45	1584.72	2679.79	1993.49	1612.31	2466.41	2794.57	2571.37	2347.44	2266.62	2319.31	193
1838	NIT1	Nitrilase homolog 1	Q86X76	7	3	908.73	1113.6	1200.01	1045.32	960.411	1032.73	283.344	1374.62	825.055	771.95	1055.04	1071.72	1265.36	1017.2	883.932	937.779	27
1839	MPI	Mannose-6-phosphate isomerase	P34949	18	8	2662.47	2807.07	2970.19	2268.54	2716.27	2250.3	2072.75	2705.6	3415.67	1916.07	1973.33	2782.37	3040.93	2311.51	2277.8	2874.75	28
1840	AKR1A1	Alcohol dehydrogenase [NADP(+)]	P14550	23	13	7981.25	9336.25	9317.11	8243.57	11404.8	6600.3	5783.41	10168.2	9256.34	7275.94	10723.8	10238.4	10125.9	10329.1	8284.45	9518.47	34
1841	SYN3	Synapsin-3	O14994	9	2	456.071	707.599	622.686	626.338	578.663	800.866	250.113	852.42	593.623	583.079	594.218	625.405	574.855	573.833	693.721	368.517	46
1842	MX2	Interferon-induced GTP-binding protein Mx2	P20592	1	1	794.985	599.177	1365.95	492.394	963.305	1027.64	4513.15	806.681	1157.26	420.794	1117.77	493.583	1030.87	591.593	886.237	804.997	72
1843	SNRPD3	Small nuclear ribonucleoprotein Sm D3	P62318	4	1	209.982	336.926	269.968	316.943	317.942	120.647	37.5529	407.828	218.605	164.549	288.972	319.145	231.65	308.207	260.37	246.967	24
1844	PGLS	6-phosphogluconolactonase	O95336	11	6	6983.86	9123.85	8377.51	7646.31	11244.7	5472.04	5993.52	10319.5	8351.28	5621.33	9844.05	9044.85	9835.09	8914.24	4480.34	7481.73	21
1845	TXNRD1	Thioredoxin reductase 1, cytoplasmic	Q16881	15	6	1557.67	2014.13	2105.22	1146.89	3471.6	1474.07	1472.46	3232.19	2578.81	1566.56	2565.85	2701.46	2852.22	2509.94	1810.85	1652.22	62
1846	PTBP2	Isoform 2 of Polypyrimidine tract-binding protein 2	Q9UKA9-2	8	2	284.882	441.227	401.043	495.537	765.534	212.246	284.64	717.024	486.067	387.224	574.152	533.464	306.974	575.753	508.938	472.809	37
1847	TUBB3	Tubulin beta-3 chain	Q13509	248	5	593.305	424.634	989.626	340.083	887.78	183.739	851.558	1353.77	719.148	688.945	838.616	490.482	1005.52	1313.53	882.242	663.709	33
1848	APOA1	Apolipoprotein A-I	P02647	15	9	2446.38	4325.42	3531.99	2666.31	5895.26	4676.54	22165.5	2963.89	6608.68	2930.81	6197.05	3059.05	5070.3	5392.49	3130.46	3563.52	39
1849	ABHD14B	Alpha/beta hydrolase domain-containing protein 14B	Q96IU4	5	4	1045.12	521.678	1112.89	858.23	2115.8	394.722	775.485	1355.83	1113.92	878.07	1733.7	1213.36	1596.54	1524.85	837.514	939.943	13
1850	C3	Complement C3	P01024	34	13	1601.65	1224.44	936.677	542.347	1739.95	1961.73	4506.01	1143.17	3677.33	1499.43	1631.96	1964.41	3083.66	1343.13	1236.2	837.933	159
1851	LDHA	L-lactate dehydrogenase A chain	P00338	43	18	12746.6	13562.2	13399.9	9045.74	18182.8	19561.4	9490.69	18396.3	12401.7	15325.8	15476.5	18951.7	13904	16769.4	14229.9	13368.8	40
1852	SYN1	Synapsin-1	P17600	51	13	3248.15	5927.58	4603.54	4402.13	6645.14	12155.2	2163.71	7623.35	3527.58	5450.84	4340.39	7515.26	5479.08	5463.65	5701.17	4514.6	47
1853	NAMPT	Nicotinamide phosphoribosyltransferase	P43490	10	5	1164.6	1187.31	2974.85	1026.65	1394.22	1698.28	1188.52	1602.01	1277.25	1457.82	1872.61	2153.93	2021.68	1555.98	1149.91	1306.08	35
1854	GPHN	Gephyrin	F5H039	16	8	1402.99	2114.73	2526.67	1547.38	3145.64	2069.99	1584.21	2983.19	1712.7	2237.73	1867.4	2430.78	2806.81	2171.76	2473.45	1680.95	69
1855	ROCK2	Rho-associated protein kinase 2	O75116	17	1	54.7616	69.1531	60.0409	36.2879	65.3653	107.753	39.018	78.1095	61.861	59.0654	57.9451	50.7986	73.0303	52.4056	49.9406	49.9992	160
1856	LANCL1	LanC-like protein 1	O43813	12	3	800.422	749.618	925.334	630.538	998.876	1389.94	420.8	1104.17	695.753	869.068	746.843	899.263	1246.2	773.067	1213.13	889.045	35
1857	PCDH1	Isoform 2 of Protocadherin-1	Q08174-2	3	1	15.4201	162.276	12.2751	121.32	381.092	101.373	0	277.76	41.7615	73.729	109.023	160.467	249.399	149.367	76.6839	117.29	61
1858	JAM2	Junctional adhesion molecule B	P57087	3	1	183.579	284.205	301.313	283.334	411.137	188.361	195.825	414.244	295.666	200.032	370.541	301.895	271.804	292.547	282.906	304.908	33
1859	PGM1	Phosphoglucomutase-1	P36871	48	30	15099	14872.2	21567.7	19651.5	26198.5	10521.6	16571.8	26404.9	20971.8	16170.6	22207.1	23680.2	22925.7	22396.5	17538	17540.3	48
1860	SLC9A3R1	Na(+)/H(+) exchange regulatory cofactor NHE-RF1	O14745	27	14	6329.83	7379.81	6334.04	5520.96	6471.29	5921.64	5609.64	6624.19	5628.33	4280.53	8232.51	6714.08	7153.46	6866.03	5174.47	5708.88	40
1861	S100A1	Protein S100	Q5T7Y6	8	7	8918.58	10533.7	14984.1	10511.4	12392.8	9006.77	6038.04	15242.3	7085.54	8412.12	14159.3	19668.8	8907.22	13082	10482.1	8000.9	13
1862	ECH1	Delta(3,5)-Delta(2,4)-dienoyl-CoA isomerase, mitochondrial	Q13011	14	8	3459.91	3998.94	5138.73	4532.94	8179.88	4080.11	2250.7	7613.25	4239.26	3110.84	4441.22	5570.38	6753.87	4744.5	1915.96	5040.53	30
1863	CRABP1	Cellular retinoic acid-binding protein 1	P29762	11	4	3555.1	2229.25	1733.94	1384.17	2496.95	620.172	3172.83	1648.17	2263.4	1741.24	2667.32	2062.52	2140.37	1464.76	1752.53	2153.07	192
1864	NIF3L1	NIF3-like protein 1	Q9GZT8	5	1	279.801	353.11	337.785	329.712	322.225	433.789	283.734	410.742	422.096	393.117	294.254	359.314	348.644	285.011	368.743	382.65	33
1865	CPNE5	Copine-5	Q9HCH3	4	1	12.2382	31.6232	15.0864	5.71765	0	148.351	12.6109	31.8499	13.3342	18.5466	6.04849	0	4.07533	0	30.6519	14.5518	45
1866	SERPINA1	Alpha-1-antitrypsin	P01009	28	1	353.867	77.9217	279.637	137.744	277.948	211.242	553.55	73.424	589.948	966.809	10.3345	727.411	795.147	29.6445	67.7321	41.4208	29
1867	RP2	Protein XRP2	O75695	4	3	83.2958	82.5555	238.409	76.3567	1055.25	34.2371	453.258	613.503	361.471	121.219	246.724	104.791	365.988	267.544	157.673	173.762	30
1868	HK1	Hexokinase-1	P19367	69	28	20330.2	20386.2	26671.3	17138.3	19191.6	52929.8	17453.7	35099.2	21211.3	24768.1	21128.7	17443.8	24597.5	21267.1	32754.7	21010.6	98
1869	LAP3	Cytosol aminopeptidase	P28838	24	10	5135.86	4432.86	6173.5	3790.28	6444.01	3189.98	5459.27	5176.02	5472.15	4645.63	5266.63	4914.68	7032.05	4710.32	4049.3	3080.68	48
1870	PSMC6	26S protease regulatory subunit 10B	A0A087X2I1	9	2	455.569	608.97	500.419	423.239	760.553	545.917	348.98	692.661	598.56	470.029	601.359	657.988	655.708	685.417	627.938	390.638	48
1871	SLC14A1	Isoform 2 of Urea transporter 1	Q13336-2	2	1	137.233	69.8919	148.324	112.711	64.3052	206.898	125.555	128.28	91.8164	171.743	324.837	139.773	102.839	179.196	139.142	316.016	20
1872	ERBB2IP	Isoform 7 of Protein LAP2	Q96RT1-7	6	3	236.828	591.143	772.317	205.579	1001.56	121.315	79.9162	933.4	332.504	114.305	1076.03	383.326	941.342	577.492	86.6382	4828.66	119
1873	NUCB1	Nucleobindin-1	Q02818	5	1	95.2141	132.606	56.7764	91.8202	131.305	68.1856	0.398443	111.494	8.10148	88.4458	13.2161	108.015	70.5991	97.9222	45.2449	63.7936	52
1874	FAF2	FAS-associated factor 2	Q96CS3	3	1	77.499	160.098	122.206	76.1214	146.171	83.9742	53.9039	99.3757	110.068	82.072	134.025	57.0896	163.787	151.545	51.918	118.365	37
1875	SLC4A4	Electrogenic sodium bicarbonate cotransporter 1	Q9Y6R1	25	15	5871.61	10147.8	10894.1	6669.44	11775.8	7067.93	6541.25	12629.6	11059	7335.82	7969.91	12512.3	11812.4	10569	10567.2	8476.06	75
1876	TTYH1	Protein tweety homolog 1	Q9H313	8	3	334.478	702.066	375.736	455.439	258.113	341.633	108.706	434.387	591.47	329.302	109.806	495.6	308.024	288.373	518.737	423.29	22
1877	GYG1	Glycogenin-1 (Fragment)	C9JQ42	5	3	1279.07	1439.25	1360.46	1316.83	1627.29	1629.38	890.765	1748.35	1617.99	1373.04	1312.93	1510.54	1905	1474.93	1522.46	1405.06	17
1878	AP2A2	AP-2 complex subunit alpha-2	O94973	46	9	1915.97	2840.28	2873.91	1900.94	2513.78	5243.61	1450.75	3834.66	2334.42	2634.73	2304.12	2509.77	2617.01	1891.82	3189.6	2147.68	86
1879	XPO1	Exportin-1	O14980	19	7	979.566	1070.6	1304.8	843.266	1035.92	1379.42	910.655	918.572	904.174	1107.06	944.558	1035.37	1263.98	777.003	1063.89	899.721	88
1880	ITSN1	Intersectin-1	Q15811	9	1	108.769	95.496	131.552	123.192	31.674	96.5144	91.9873	77.4542	96.9332	92.0984	69.2195	74.4804	82.4131	87.388	102.782	82.0903	154
1881	DPP7	Dipeptidyl peptidase 2	Q9UHL4	5	2	131.121	29.0152	133.899	44.7115	37.1762	142.731	32.2336	39.7301	56.0309	48.4577	101.822	75.2579	133.467	40.7196	99.6623	61.3912	39
1882	PDXP	Pyridoxal phosphate phosphatase	Q96GD0	19	5	1496.45	2419	2027.7	1920.05	2593.6	2323.56	1173.69	3022.13	1909.57	2072.14	1729.73	2631.88	2551.21	1920.14	2456.58	1590.79	22
1883	IDH2	Isocitrate dehydrogenase [NADP], mitochondrial	P48735	53	25	22032.8	29484.2	26879.2	27806.4	34917.2	23583.2	21021.7	35816.6	28952	25941.1	25338.7	35007.8	29005.9	25834.8	33819.3	30505.3	52
1884	ITCH	E3 ubiquitin-protein ligase Itchy homolog	Q96J02	6	1	191.434	186.235	173.358	287.518	159.276	319.197	265.016	185.637	239.987	324.93	178.57	209.675	196.625	219.511	245.485	220.574	60
1885	COX4I1	Cytochrome c oxidase subunit 4 isoform 1, mitochondrial	P13073	12	11	6186.75	5330.99	8418.86	5499.33	4941.32	13496.1	6711.39	9246.12	9388.34	9012.24	6379.35	5821.95	10105.6	7435.13	12272.3	7966.39	26
1886	TUBA8	Tubulin alpha-8 chain (Fragment)	C9J2C0	170	8	3377.37	3309.47	4353.34	3207.45	4192.79	2574.73	2543.69	7398.53	4581.76	4944.53	2387.36	6973.15	6176.67	2781.79	7715.81	4780.05	34
1887	MAPK3	Mitogen-activated protein kinase 3	P27361	33	7	2473.21	2593.38	3059.87	2463.41	2719.14	4740.36	2285.33	2675.09	2324.34	2846.21	2355.61	2489.53	2784.6	2638.44	3092.84	3200.71	40
1888	PCBD1	Pterin-4-alpha-carbinolamine dehydratase	P61457	4	1	0	0	8.17349	0.306309	32.1858	21.4003	25.2489	0	0	58.7835	0	14.0367	35.2651	0	5.13313	7.58909	14
1889	PYGM	Glycogen phosphorylase, muscle form	P11217	61	15	12536.5	11918	10768	10091.3	8873.5	8947.76	8837.8	11931.2	15830.5	8526.66	20152.8	8115.44	14137.3	11994.9	8739.25	12055.4	88
1890	SERPINC1	Antithrombin-III	P01008	5	2	138.421	174.841	76.1335	74.7765	345.225	168.232	179.878	73.1558	299.119	106.65	159.254	197.282	187.459	136.099	191.397	51.1456	48
1891	GNPDA1	Glucosamine-6-phosphate isomerase 1	P46926	11	2	850.529	1294.94	1083.94	747.32	805.494	1431.05	667.555	812.08	583.016	957.172	945.857	1069.3	888.241	1182.74	1089.77	748.774	29
1892	AP2B1	AP-2 complex subunit beta	P63010	66	27	9932.83	15169.3	14062.7	10313.8	17918.7	22285.9	7608.29	17901.2	13130.9	14039.8	12791.8	15998.8	14455.4	13859.9	15609.2	11755.9	63
1893	AKR7A3	Aflatoxin B1 aldehyde reductase member 3	O95154	4	1	159.058	219.54	201.637	167.221	157.118	120.146	100.148	186.381	259.584	145.821	319.797	81.4127	273.678	163.458	143.742	138.278	25
1894	SEPT2	Isoform 3 of Septin-2	Q15019-3	39	23	30895.7	34975.5	38191	35178.5	41375.8	20880.2	19484.7	37801.5	32848.4	23546.5	34178.4	40646.3	41054.1	35370.5	31169.8	30987.8	41
1895	DPYSL3	Isoform LCRMP-4 of Dihydropyrimidinase-related protein 3	Q14195-2	91	39	56302.5	68989.2	75198.8	54489.5	118336	62688.1	52702.7	96277.5	80589	49119.7	94416.4	71635.7	93700.5	87557.4	60794.3	58428.6	50
1896	OAT	Ornithine aminotransferase, mitochondrial	P04181	9	5	722.504	974.157	1087.28	716.479	1161.45	1001.63	526.788	1206.45	1162.83	953.923	989.027	807.921	1250.02	988.473	1281.65	811.295	38
1897	MAPRE1	Microtubule-associated protein RP/EB family member 1	Q15691	18	8	2359.36	3273.08	4347.84	2665.43	5722.24	1712.63	3112.16	5109.28	4342.46	2403.5	4465.49	4765.57	5565.73	4354.92	3539.07	3630.37	20
1898	SEPT11	Septin-11	D6RER5	44	11	6818.82	8813.55	8135.8	7998.5	9695.99	8209.64	4750.67	9369.75	7558.1	7212.74	9145.71	11325.6	8004.47	11347.8	10383.3	7269.78	49
1899	CACNA2D2	Voltage-dependent calcium channel subunit alpha-2/delta-2	C9JVC9	8	1	40.5322	53.8872	34.9749	56.7599	90.5693	15.6926	0	52.2151	60.5327	21.9845	34.9491	12.0508	59.3787	43.8729	16.8449	59.6827	86
1900	SYT1	Synaptotagmin-1	P21579	22	11	3597.56	8122.91	6881.34	5517.57	9943.17	11980.6	2287.03	10797.9	5457.37	7092.52	5788.2	10117.7	6351.38	6192.87	8063.15	4561.19	25
1901	EIF3A	Eukaryotic translation initiation factor 3 subunit A	Q14152	29	6	606.788	514.643	715.569	535.379	657.904	404.964	554.711	702.951	682.972	507.273	468.963	458.562	575.074	596.064	673.926	443.365	153
1902	TPP2	Tripeptidyl-peptidase 2	Q5VZU9	9	2	69.4007	55.3699	78.6128	67.4881	145.447	52.6297	60.8557	140.057	87.055	58.9265	75.3998	103.705	146.225	84.656	101.561	35.5459	94
1903	TSC22D4	TSC22 domain family protein 4 (Fragment)	H7BZ77	4	1	698.005	691.121	467.742	694.237	876.454	358.009	342.736	901.41	717.374	489.677	796.727	627.74	847.029	914.033	673.396	633.046	21
1904	SLC25A3	Isoform B of Phosphate carrier protein, mitochondrial	Q00325-2	21	10	4364.02	3033.56	7718.47	3090.12	2296.72	9523.08	4374.26	7557.5	6913.07	6499.36	5317.6	4574.71	7499.65	6518.73	8275.68	4859.58	38
1905	EEF1G	Elongation factor 1-gamma	P26641	23	10	3621.5	4426.35	4415.62	3478.89	4871.31	3337.4	3190.57	5186.28	3542.29	4377.25	3468.36	5472.22	5530.02	4751.97	5320.03	3739.89	36
1906	SRI	Sorcin	C9J0K6	23	15	17615.3	19720	20843.3	16684	24049.9	13656.7	14097.3	24036.3	17674.7	11977.3	22074.8	20260.8	20869.5	20628.9	18758	18752.2	17
1907	TIPRL	TIP41-like protein	O75663	3	1	43.0444	90.2395	112.267	84.1289	26.9763	9.3602	42.5981	20.675	151.065	88.8527	0	207.266	158.202	21.2159	226.099	58.0232	33
1908	COL1A1	Collagen alpha-1(I) chain	P02452	23	10	2709.02	1161.01	643.041	814.309	3195.73	465.518	1752.25	304.277	472.539	4602.31	5692.75	600.358	1320.83	760.033	785.473	700.837	114
1909	ATG7	Ubiquitin-like modifier-activating enzyme ATG7	O95352	10	2	505.316	645.866	815.247	538.32	654.875	720.523	466.181	759.269	649.874	476.886	620.84	689.858	820.459	581.408	791.203	586.341	54
1910	ANXA5	Annexin A5	P08758	59	33	47635.4	43758.8	56429.6	30985.9	55892.9	36871.8	38549.1	60609.4	34546.5	25416.6	66156.3	52161.1	65279.8	74271.1	29888.7	56913.3	37
1911	TTR	Transthyretin	P02766	3	2	1068.17	945.582	962.622	849.429	815.946	998.074	1449.92	1065.02	1342.19	911.879	1302.79	1111.25	1267.55	980.855	1154.82	631.976	9
1912	HINT1	Histidine triad nucleotide-binding protein 1	P49773	6	3	1995.64	2847.35	3280.3	1665.51	4608.38	2584.1	1003.42	4155.82	2508	2299.98	3424.77	3211.88	3440.07	3412.16	2836.04	2833.29	9
1913	PHYHIP	Phytanoyl-CoA hydroxylase-interacting protein	Q92561	7	2	265.815	356.437	353.788	113.845	230.082	1245.53	425.151	634.659	363.071	357.571	209.72	232.998	507.587	445.51	500.977	280.08	30
1914	SFPQ	Splicing factor, proline- and glutamine-rich	P23246	14	1	351.005	453.159	512.719	409.709	572.636	187.824	365.875	532.665	401.98	380.298	688.652	544.96	462.132	477.327	474.893	458.887	65
1915	IGKV3-20	Protein IGKV3-20 (Fragment)	A0A0B4J1Z6	2	2	109.814	109.163	78.7569	51.8099	332.032	258.681	831.803	76.273	367.045	323.225	86.7909	154.352	909.596	109.356	176.19	58.5428	8
1916	GAMT	Guanidinoacetate N-methyltransferase	Q14353	4	3	487.375	514.595	338.47	397.753	979.042	409.513	115.907	821.18	433.117	485.231	527.846	571.259	642.754	692.08	610.585	480.831	18
1917	DCLK2	Isoform 2 of Serine/threonine-protein kinase DCLK2	Q8N568-2	18	9	1915.82	2845.59	2426.24	2238.54	3393.59	2301.4	1654.01	3247.51	2506.55	2158.26	2882.55	2532.76	3376.53	3109.02	2370.86	1984.35	79
1918	RPLP0	60S acidic ribosomal protein P0	P05388	15	8	3528.67	4377.13	4963.23	3987.37	4720.18	2993.17	3093.56	4455.71	4297.96	2937.33	4078.12	4492.25	5395.93	4139.46	3774.42	4059.83	32
1919	CLIC1	Chloride intracellular channel protein 1	O00299	13	7	3180.09	3545.74	4538.31	3002.38	4910.65	2430.82	3481.58	4495.02	4229.93	2952.06	5119.81	3548.17	4598.32	4085.7	2883.77	2843.39	23
1920	CAND1	Cullin-associated NEDD8-dissociated protein 1	Q86VP6	57	28	10049.9	12104.5	12214.2	7575.37	14509.3	12339.7	7358.34	14608.7	12603.6	9912.4	13472.5	12634.9	15200.7	10374.2	12969.6	9806.37	106
1921	C4A	Complement C4-A	A0A0G2JPR0	27	6	863.741	868.545	852.856	618.502	772.238	929.57	1293.78	761.181	920.711	1136.34	1075.24	1149.82	1082.87	1293.9	802.011	653.388	142
1922	BCKDHB	2-oxoisovalerate dehydrogenase subunit beta, mitochondrial	P21953	7	4	1141.86	1468.4	1516.81	1363.56	1648.38	1012.85	904.941	1959.36	1413.4	1006.66	1209.8	1491.98	1453.06	1295.64	1671.2	1184.45	34
1923	SEPT7	Septin-7	E7ES33	43	29	24312.3	29141.7	29550	25047.6	30342	30125.5	14640.9	32284.9	26583.2	23413.8	29441.2	33234	30711.1	29052.3	28930.7	25148.1	34
1924	CHCHD3	MIC	C9JRZ6	6	4	653.846	839.269	568.906	644.929	1280.9	708.339	273.414	1058.15	963.527	842.742	759.184	816.813	1466.18	749.784	696.606	627.097	22
1925	PARP1	Poly [ADP-ribose] polymerase 1	P09874	17	7	12032.4	8224.06	6710.25	7512.67	3873.23	7844.14	6215.82	7727.32	4852.22	6640.74	11156	7830.94	10536.5	8439.55	5897.13	6913.58	94
1926	RTN1	Isoform RTN1-C of Reticulon-1	Q16799-3	11	3	3182.52	5250.25	4567.51	3839.84	6123.92	6489.84	2458.57	6155.36	4682.4	4207.45	4096.79	5893.48	4627.64	4535.25	6209.19	4360.82	28
1927	ACAA1	3-ketoacyl-CoA thiolase, peroxisomal	P09110	10	8	803.628	1034.38	1575.1	930.824	1896.43	624.276	771.222	1506.75	1173.66	623.888	1724.91	1800.14	1524.01	1397.92	1320.98	1251.07	36
1928	TMEM65	Transmembrane protein 65	Q6PI78	7	1	178.636	73.1091	238.237	171.006	34.8265	644.218	89.1473	263.504	236.006	216.089	227.685	83.9521	278.237	215.498	293.24	273.688	21
1929	DDX6	Probable ATP-dependent RNA helicase DDX6	P26196	6	4	476.749	437.429	665.427	433.228	375.319	375.864	441.454	525.372	530.771	451.387	662.325	372.398	552.616	516.424	482.105	557.776	43
1930	COPB2	Coatomer subunit beta'	P35606	10	5	2166.53	2112.21	2395.59	1939.76	2415.46	2046.7	1825.19	2555.63	2890.63	1603.77	2497.94	2297.9	2779.46	2837.74	1998.47	2863.39	86
1931	IPO7	Importin-7	O95373	14	7	1366.69	1928.87	2073.06	1576.05	2120.61	1564.48	1078.83	2048.34	1926.37	1457.13	1617.7	2049.33	2121.24	1796.98	1872.99	1721.38	71
1932	IGHM	Ig mu chain C region	A0A087X2C0	5	3	39.8967	24.4972	136.547	38.1975	788.452	20.5277	199.196	61.5792	83.6902	57.9836	201.169	100.809	252.2	50.4198	98.8519	92.8732	48
1933	KCNAB2	Voltage-gated potassium channel subunit beta-2	Q13303	2	1	71.3911	148.085	100.869	101.774	48.8929	398.568	57.2301	197.411	72.2086	139.724	81.3045	91.0102	98.3803	53.1166	151.524	75.9831	35
1934	ITGB1	Integrin beta-1	P05556	11	3	297.014	421.632	212.865	312.595	490.606	104.281	253.646	425.013	210.86	316.831	578.167	493.755	497.351	496.976	253.592	365.809	69
1935	TF	Serotransferrin	P02787	29	19	3893.5	9282.29	3946.84	2893.86	7104.52	6662.29	19349.3	3470.52	8506.87	5433.96	10611.7	3794.83	5079.71	6397.82	5072.8	2963.8	60
1936	CRAT	Carnitine O-acetyltransferase	P43155	10	5	2184.78	1550.96	1538.8	1319.51	1598.61	1913.56	1571.37	2186.11	1735.45	1723.3	1230.54	1695.04	2221.41	1675.81	2314.84	1751.41	63
1937	HSD17B12	Very-long-chain 3-oxoacyl-CoA reductase	Q53GQ0	4	3	394.062	365.852	622.502	286.368	393.207	605.174	247.343	683.874	351.269	376.83	476.944	450.297	637.141	533.925	567.843	331.84	33
1938	SLC1A4	Neutral amino acid transporter A	P43007	12	3	784.436	1194.28	980.882	680.484	1616.02	805.962	654.849	1147.43	1159.84	821.674	812.837	1899.1	1358.58	958.703	1089.91	1137.16	25
1939	NCAN	Neurocan core protein	O14594	20	11	3277.41	4802.63	3719.15	3184.58	2329.77	5048.3	2406.47	4668.81	3625.77	3418.1	3712.23	3040.54	4298.11	3990.64	3875.59	1937.32	56
1940	EIF3C	Eukaryotic translation initiation factor 3 subunit C	Q99613	9	2	206.79	236.788	257.929	147.512	203.381	144.798	531.151	144.164	231.753	124.376	169.686	167.289	261.729	154.846	142.493	224.493	100
1941	ILF3	Interleukin enhancer-binding factor 3	Q12906	23	9	2596.57	3544.94	3335.71	2761.71	3687.01	1541.57	1996.17	3980.28	2415.66	2403.52	3089.75	3673.03	2508.11	2912.91	3663.66	2455.56	71
1942	PGM3	Phosphoacetylglucosamine mutase	O95394	7	1	11.3789	9.42828	0.14251	0	301.52	0	78.5237	0	17.1452	0	27.7707	6.56886	4.27867	14.3838	12.4091	224.207	46
1943	ERP29	Endoplasmic reticulum resident protein 29	P30040	9	3	1038.71	915.299	1124.94	847.942	813.702	1191.65	704.715	1159.61	888.973	734.083	1238.73	850.588	1348.68	917.142	867.238	812.333	33
1944	FARSA	Phenylalanine--tRNA ligase alpha subunit	Q9Y285	8	1	303.294	442.905	423.755	233.008	421.463	546.589	291.54	626.106	335.743	341.8	360.54	512.832	405.285	398.317	464.061	275.556	47
1945	ME3	NADP-dependent malic enzyme, mitochondrial	Q16798	14	7	579.541	1128.96	694.138	425.253	792.364	2001.36	252.932	1231.31	722.114	1205.2	964.935	1231.19	757.757	1095.82	1211.85	591.01	58
1946	UBE2K	Ubiquitin-conjugating enzyme E2 K	P61086	8	3	332.536	525.214	476.977	359.08	1406.9	531.596	201.704	734.311	430.538	478.393	562.433	540.533	721.343	520.516	513.969	500.067	22
1947	PC	Pyruvate carboxylase, mitochondrial	P11498	33	18	6151.9	7466.96	6765.09	5300.47	8623.62	5996.69	4201.36	8216.44	7225.46	5685.05	8477.27	6174.38	7992.72	6924.17	6246.63	6317.67	110
1948	SEPT3	Neuronal-specific septin-3	Q9UH03	22	9	4984.83	7039.51	5104.92	5150.93	6521.66	9744.24	3588.44	7292.37	5571.52	5244.93	5538.52	7431.43	5952.68	6881.84	6179.05	5508.04	35
1949	PPIF	Peptidyl-prolyl cis-trans isomerase F, mitochondrial	P30405	6	3	1495.67	2058.6	1616.52	1986.52	2270.02	813.768	1065.01	2184.01	2050.22	1316.15	1947.16	1646.14	2125.53	2615.25	1690.7	1684.18	29
1950	TAGLN2	Isoform 2 of Transgelin-2	P37802-2	20	7	4309.13	5439.27	4467.03	4385.13	6355.46	3337.71	2672.74	5328.61	5080.8	2697.78	7441.68	5889.45	4437.51	7624.77	4701.85	5096.17	19
1951	ANKFY1	Rabankyrin-5	Q9P2R3	18	5	823.033	772.872	1230.03	809.087	1108.85	490.481	825.356	1093.79	1069.15	768.568	1514.32	890.381	1346.35	1033.43	875.597	753.133	92
1952	PGM2L1	Glucose 1,6-bisphosphate synthase	Q6PCE3	24	11	3338.92	5034.7	4764.75	3165.95	5163.28	9003.48	3791.75	5852.39	5140.6	5627.16	3479.56	4679.76	6149.92	3773.85	6986.5	5023.04	64
1953	RPSA	40S ribosomal protein SA (Fragment)	C9J9K3	11	9	4191.74	4543.99	5056.17	3993.87	5034.89	3044.66	4115.35	5308.95	4210.79	3884.57	5122.77	4884.81	5297.83	4445.55	4416.11	3456.02	26
1954	IGHA1	Ig alpha-1 chain C region	P01876	10	7	2167.58	3740.01	2714.44	853.761	1446.98	2382.88	5866.26	7900.79	5866.25	7447.89	3319.43	3138.56	14273	1791.63	5614.64	996.442	21
1955	GPI	Glucose-6-phosphate isomerase (Fragment)	A0A0A0MTS2	45	28	32482.7	36357.9	37148.6	23913	42902.1	61439.3	27057.6	47951.3	39021.2	37454.4	31241.2	32861.4	43891.6	32025.9	43923.6	35471.1	57
1956	ANXA6	Annexin A6	P08133	75	34	29018.3	37392.7	40782.6	32603.6	48772.4	30980.1	28981.2	47363.9	35353.4	27908.4	39134.7	40208.5	46287.1	44432.6	43561.6	24113.5	79
1957	NPC2	Epididymal secretory protein E1	E7EMS2	3	2	335.648	287.262	412.065	203.709	334.626	302.561	325.491	369.524	328.377	386.045	242.017	424.001	394.35	356.394	519.103	318.347	22
1958	HPX	Hemopexin	P02790	9	4	104.406	18.5197	0	3.72943	26.7606	26.2894	1453.02	0	186.063	2.85114	25.7503	0	69.6931	59.8039	28.2523	37.7238	41
1959	C1QB	Complement C1q subcomponent subunit B	D6R934	3	1	39.5566	5.92763	38.8513	0	6.50638	22.9203	10.9026	20.9281	69.3729	60.4719	0	17.38	283.758	12.1183	13.1303	3.09125	23
1960	USP9X	Isoform 2 of Probable ubiquitin carboxyl-terminal hydrolase FAF-X	Q93008-1	23	3	506.849	478.286	714.833	430.259	530.239	448.861	485.741	565.689	540.302	472.254	662.186	473.508	879.362	370.442	644.631	746.935	206
1961	SHTN1	Isoform 3 of Shootin-1	A0MZ66-3	9	1	164.502	218.57	170.348	204.8	337.546	216.3	29.2597	302.942	181.839	226.967	155.271	326.501	253.499	264.503	192.721	284.454	58
1962	CTNNA1	Catenin alpha-1	P35221	24	1	129.726	54.3321	129.09	121.523	190.404	3.72766	106.069	191.844	152.67	115.6	173.742	112.507	128.011	111.743	155.919	96.4005	100
1963	SFXN3	Sideroflexin	A0A0A0MS41	12	2	161.648	355.59	395.817	69.6012	535.951	608.455	326.693	571.923	308.663	309.919	212.44	299.166	379.18	266.455	358.929	121.852	28
1964	TRAPPC10	Trafficking protein particle complex subunit 10	P48553	1	1	139.445	186.774	173.397	133.767	147.968	217.871	49.4057	212.047	168.732	149.345	131.01	204.922	160.433	131.927	190.674	163.7	84
1965	GART	Trifunctional purine biosynthetic protein adenosine-3	P22102	13	8	1501.57	1892.45	1616.66	1374.28	2817.33	1028.22	1174.38	2402.7	2009.46	1115.6	2012.72	1829.8	2277.44	2362.22	1667.02	1767.28	90
1966	ALB	Serum albumin	P02768	151	100	140057	218949	168537	83538.3	202311	157478	610878	130792	316302	192248	252108	80330.9	175522	177914	119649	100630	76
1967	AP3M2	AP-3 complex subunit mu-2 (Fragment)	E5RJ52	5	2	103.46	84.6999	250.311	82.0365	56.1707	281.275	145.079	312.673	188.591	174.382	172.806	188.169	217.482	175.725	211.343	131.376	24
1968	IFIT3	Interferon-induced protein with tetratricopeptide repeats 3	O14879	10	4	263.893	311.14	351.261	281.579	339.447	51.733	271.983	1286.78	511.966	342.58	624.322	302.07	416.312	556.219	220.404	160.952	49
1969	RAB4A	Ras-related protein Rab-4A	P20338	12	1	81.473	123.803	132.396	91.6055	184.28	86.6649	69.4366	140.349	133.791	57.0679	121.367	202.378	174.025	148.425	184.645	77.3582	20
1970	PPM1F	Protein phosphatase 1F	P49593	5	1	152.475	139.966	150.79	144.493	17.6754	202.093	121.183	135.246	113.749	109.67	218.765	137.481	135.706	142.939	143.976	103.258	38
1971	SNAP25	Isoform 2 of Synaptosomal-associated protein 25	P60880-2	17	2	377.764	588.036	498.418	506.78	1000.89	1038.37	17.4978	752.263	136.78	462.993	369.634	559.826	335.381	241.842	251.068	250.482	22
1972	SIRT2	NAD-dependent protein deacetylase sirtuin-2	A0A087WYM3	12	4	892.857	1660.73	1344.62	1047.7	1502.33	2980.79	633.073	2015.15	1398.62	1222.04	1116.65	1384.98	1233.58	948.233	1743.43	1507.57	35
1973	DCTN1	Dynactin subunit 1	E7EX90	35	13	3782.34	6526.32	6699.57	4879.81	8254.11	5266.96	3692.45	6983.82	5565.2	4986.89	7077.96	6145.51	7463.4	6163.01	6410.56	5259.77	127
1974	SNRPGP15	Putative small nuclear ribonucleoprotein G-like protein 15	A8MWD9	2	1	115.954	66.8038	76.174	70.724	89.0318	33.7398	141.407	210.473	120.25	66.3679	85.4216	159.357	235.02	139.155	120.238	65.535	9
1975	RUVBL1	RuvB-like 1	Q9Y265	16	6	1331.01	1513.38	1380.61	1194.62	1849.05	843.862	1016.26	1666.65	1495.24	1089.34	1368.01	1273.67	1511.56	1476.44	1342.81	1055.74	49
1976	PCBP3	Poly(rC)-binding protein 3	E9PFP8	18	2	471.548	783.918	742.044	633.063	750.368	90.2938	486.61	873.391	556.156	701.219	424.299	824.343	714.586	543.258	855.413	469.338	10
1977	IDH3G	Isocitrate dehydrogenase [NAD] subunit gamma, mitochondrial	P51553	11	4	317.201	933.334	476.383	283.026	572.567	927.105	245.812	701.727	362.354	477.655	396.163	499.559	426.751	457.256	573.349	446.474	35
1978	CBR4	Carbonyl reductase family member 4 (Fragment)	H0Y962	1	1	854.767	933.54	1044.87	948.979	1125.15	811.158	1219.15	1123.83	1036.12	809.645	1242.62	867.184	1314.89	1147.79	912.82	847.956	24
1979	CNN3	Calponin-3	Q15417	14	6	488.638	525.021	690.343	473.663	689.791	486.746	781.89	656.05	699.082	449.535	935.169	799.353	1128.01	772.279	409.05	601.104	24
1980	RAB31	Ras-related protein Rab-31	Q13636	6	1	1190.02	1138.63	882.428	1116.2	1572.77	678.874	798.592	947.325	936.728	845.781	758.323	1132.23	1462.84	920.985	1017.97	894.147	20
1981	CAT	Catalase	P04040	14	8	1519.64	2216.13	2404.08	1907.85	2295.36	1273.93	1967.42	2097.24	1830.15	1243.75	2044.18	2093.39	2593.97	2175.93	1575.53	1948.28	49
1982	NECAP1	Adaptin ear-binding coat-associated protein 1	Q8NC96	4	3	411.154	1193.66	1526.19	789.016	1497.88	1533.66	452.28	977.177	1035.46	798.808	677.067	997.246	903.131	1349.64	1223.84	1024.03	28
1983	ARMT1	Protein-glutamate O-methyltransferase	Q9H993	5	3	332.513	552.11	571.439	300.602	618.799	545.961	478.13	719.478	600.401	366.422	496.005	571.344	652.622	632.837	465.042	480.994	37
1984	ITGAV	Integrin alpha-V	P06756	8	3	374.524	387.231	485.496	466.136	410.612	341.386	101.172	534.11	445.097	300.267	270.033	482.385	431.15	342.1	498.414	257.372	84
1985	IGHG1	Ig gamma-1 chain C region	A0A087WV47	27	3	9983.97	3248.69	8289.36	2089.21	9487.13	3227.92	8131.53	2287.16	6402.27	11658.5	5360.82	3043.68	13084.4	3962.98	3721.16	5991.23	40
1986	ACAA2	3-ketoacyl-CoA thiolase, mitochondrial	P42765	23	15	8472.1	10015.8	10962.9	11197.2	11841.9	7529.95	7155.53	13492.2	11293.5	8728.83	10660.7	11734.1	11130.5	10595.5	10318.5	9935.13	33
1987	GSTM5	Glutathione S-transferase Mu 5	P46439	34	8	501.6	515.053	309.497	329.048	829.467	556.716	797.015	759.893	377.385	329.85	3958.77	375.612	831.908	613.772	346.069	836.73	27
1988	MBP	Isoform 5 of Myelin basic protein	P02686-5	18	9	8263.2	19964.9	8726.84	7399.32	18337.7	24703.5	6114.94	18214.1	10501.1	8723.26	5721.74	29422.8	10716.2	8404.9	13843.9	11400.2	41
1989	B2M	Beta-2-microglobulin	H0YL18	2	2	1624.23	1226.41	1335.08	749.402	2233.88	762.804	1061.83	2249.61	1372.39	1672.58	1440.52	1826.27	2395.52	1536.07	1414.13	618.752	0
1990	SLK	STE20-like serine/threonine-protein kinase	Q9H2G2	7	2	435.683	387.25	407.699	415.178	405.862	476.683	436.336	434.136	438.072	337.597	325.954	552.531	345.053	446.526	465.413	429.877	136
1991	QKI	Protein quaking	Q96PU8	6	4	809.927	839.721	1141.37	914.179	1251.78	460.67	640.365	975.55	886.867	522.331	1038.13	838.818	1120.27	966.592	768.491	612.649	34
1992	USP47	Ubiquitin carboxyl-terminal hydrolase 47	Q96K76	2	2	935.271	857.063	961.672	878.722	735.507	850.591	942.6	915.964	1043.23	683.447	966.418	902.638	933.706	923.455	682.001	891.833	131
1993	TWF1	Twinfilin-1	Q12792	5	3	168.634	269.317	378.176	135.844	298.261	135.235	272.325	293.26	384.554	199.841	303.897	73.3213	273.838	231.685	419.011	229.615	37
1994	HBD	Hemoglobin subunit delta	P02042	65	9	1691.12	1397.93	5163.52	900.42	2625.52	2745.81	13913.4	2509.18	4395.93	1024.66	4014.01	1034.23	3623.37	1332.88	2262.3	1755.75	14
1995	SPTBN2	Spectrin beta chain, non-erythrocytic 2	O15020	73	20	5778.55	7150.52	5665.25	6358.44	5511.68	7194.8	4879.94	7139.55	6602.29	5762.85	7058.82	7492.71	7449.26	6236.48	6276.56	6190.68	232
1996	TRNT1	CCA tRNA nucleotidyltransferase 1, mitochondrial	Q96Q11	2	1	15.4244	33.2858	16.5266	40.052	0	20.6034	13.3496	36.5517	10.1689	21.8201	7.06763	25.5131	21.5005	26.7064	24.8548	19.3389	48
1997	ADGRL3	Protein ADGRL3	E7EX52	1	1	2.48421	2.89122	13.5596	0	95.2748	19.8084	0	42.3276	29.448	2.25199	0.113602	0.681673	0.972594	19.8504	7.01185	0	105
1998	RPN2	Dolichyl-diphosphooligosaccharide--protein glycosyltransferase subunit 2	P04844	8	3	184.017	147.097	233.81	144.315	221.57	134.779	93.7955	170.776	86.8819	141.721	255.634	238.891	119.035	297.852	131.558	141.333	41
[truncated: 1,101 more rows]

## Sheet: Filtered Quantified Proteins
Gene names	Protein names	Uniprot	Peptide count	Unique peptides	TheorPep	Intensity Control.283	Intensity Control.362	Intensity Control.387	Intensity Initial.0046	Intensity Initial.0067	Intensity Initial.336	Intensity Initial.342	Intensity Initial.358	Intensity Intermediate.104	Intensity Intermediate.136	Intensity Intermediate.222	Intensity Intermediate.381	Intensity Advanced.349	Intensity Advanced.367	Intensity Advanced.369	Intensity Advanced.376	Quantile Intensity Control.283	Quantile Intensity Control.362	Quantile Intensity Control.387	Quantile Intensity Initial.0046	Quantile Intensity Initial.0067	Quantile Intensity Initial.336	Quantile Intensity Initial.342	Quantile Intensity Initial.358	Quantile Intensity Intermediate.104	Quantile Intensity Intermediate.136	Quantile Intensity Intermediate.222	Quantile Intensity Intermediate.381	Quantile Intensity Advanced.349	Quantile Intensity Advanced.367	Quantile Intensity Advanced.369	Quantile Intensity Advanced.376	Mean Control	Mean Initial	Mean Intermediate	Mean Advanced	FC Initial-Control	FC Intermediate-Control	FC Intermediate - Initial	FC Advanced - Control	FC Advanced - Initial	FC Advanced - Intermediate	Anova.Pvalue	p-Value Initial-Control
STMN1	Stathmin	P16949	10	3	26	11.1738	11.5701	11.5726	11.4099	12.2265	12.0274	11.3021	12.3735	10.7339	10.5723	10.3913	10.9851	11.4081	11.0542	11.1189	10.9056	11.4441	11.5843	11.5237	11.7064	11.9514	12.0217	11.8608	12.0495	10.719	10.9078	10.3232	10.8096	11.1626	10.9648	11.0671	11.0814	11.5173	11.918	10.6899	11.069	0.400613	-0.827452	-1.22807	-0.448382	-0.848995	0.37907	5.08595e-07	0.00169499
BASP1	Brain acid soluble protein 1	P80723	11	11	31	13.163	14.1368	13.0124	13.0985	14.2101	14.6369	12.5987	13.4977	11.2318	11.3265	11.064	11.8515	11.7864	10.6365	10.8253	10.1727	13.4543	14.1483	12.9889	13.3562	13.8816	14.6669	13.148	13.1925	11.218	11.5818	10.9478	11.7225	11.5111	10.5087	10.7993	10.3611	13.5305	13.649	11.3675	10.795	0.118533	-2.16297	-2.28151	-2.73547	-2.854	-0.572497	7.18342e-06	0.799857
ERAP1	Endoplasmic reticulum aminopeptidase 1	Q9NZ08	12	5	85	15.4122	15.5858	15.7435	15.2111	15.6052	15.3145	14.8354	15.6912	15.0736	14.1963	14.6224	14.768	15.3153	15.3757	15.0836	15.2132	15.6605	15.5332	15.7783	15.5531	15.2701	15.289	15.4926	15.3543	15.0235	14.4254	14.5088	14.52	15.0653	15.3543	15.0982	15.4277	15.6574	15.3918	14.6194	15.2364	-0.265546	-1.03794	-0.772392	-0.421018	-0.155472	0.616921	4.7282e-05	0.0373712
ARHGEF7	Rho guanine nucleotide exchange factor 7	B1ALK7	5	2	62	8.79296	9.15762	9.49274	9.58257	10.2468	9.72028	9.09003	9.92162	9.00995	8.82061	8.86203	9.20205	9.11025	9.04799	9.21815	9.19263	9.12602	9.21321	9.52712	9.83741	9.94132	9.7496	9.5926	9.64483	8.95632	9.06131	8.79692	9.02107	8.89046	8.93021	9.13238	9.34382	9.28878	9.75315	8.9589	9.07422	0.464368	-0.32988	-0.794248	-0.214565	-0.678933	0.115315	5.89867e-05	0.0406838
FECH	Ferrochelatase, mitochondrial	P22830	10	3	40	9.45827	9.09946	9.58353	9.27311	9.80595	8.84811	9.23335	9.63155	8.36837	8.03512	7.9865	7.66422	9.1297	9.27754	8.66749	9.23606	9.7292	9.15329	9.60793	9.49014	9.54742	9.0169	9.71689	9.35925	8.32473	8.08192	8.03511	7.67962	8.90395	9.19323	8.62718	9.40809	9.49681	9.42612	8.03035	9.03311	-0.0706888	-1.46646	-1.39577	-0.463697	-0.393008	1.00277	4.32685e-05	0.755158
GFAP	Isoform 3 of Glial fibrillary acidic protein	P14136-3	735	14	49	15.4183	15.539	15.1748	15.3138	14.5624	14.5452	14.1655	15.1831	16.1701	16.0201	17.1754	16.7029	16.2504	16.0427	15.4842	15.7482	15.7137	15.4511	15.1357	15.7353	14.3094	14.5667	14.773	14.9346	16.0335	16.3929	16.9659	16.6126	16.0086	15.9288	15.4707	15.8759	15.4335	14.8638	16.5012	15.821	-0.569684	1.06775	1.63743	0.387507	0.957191	-0.680243	0.000498799	0.100629
HSPE1	10 kDa heat shock protein, mitochondrial	P61604	9	5	16	13.1641	13.0286	13.084	13.0559	13.4866	13.2053	12.9314	13.6766	12.9135	12.2029	12.5737	12.5798	13.1829	12.7772	12.5647	12.5166	13.4588	13.0519	13.0909	13.312	13.148	13.0568	13.5033	13.33	12.9683	12.4144	12.531	12.421	12.9683	12.7099	12.531	12.7675	13.2005	13.27	12.5837	12.7442	0.0695209	-0.616851	-0.686372	-0.456334	-0.525855	0.160517	0.00102913	0.672694
TPT1	Translationally-controlled tumor protein	Q5W0H4	10	2	20	7.83647	7.94271	7.72178	8.3546	9.3916	8.33931	8.30209	9.50755	9.19729	8.90545	9.3929	9.89467	9.55908	8.94514	9.22086	8.24419	8.03511	7.99909	7.76676	8.56468	9.09954	8.48268	8.79692	9.17776	9.14243	9.17003	9.30215	9.7707	9.29822	8.83004	9.13688	8.43219	7.93365	8.82432	9.34633	8.92433	0.890661	1.41267	0.522014	0.99068	0.100019	-0.421995	0.000521928	0.00163028
CALM2	Calmodulin (Fragment)	H0Y7A7	16	12	20	13.0011	13.5425	13.9664	13.2007	14.2071	13.4613	12.9652	14.0351	12.9949	12.3504	12.52	12.9378	12.8033	12.6784	12.7648	13.0765	13.232	13.5783	13.8905	13.4733	13.8731	13.375	13.5251	13.7467	13.0341	12.5913	12.4908	12.7942	12.5514	12.587	12.7269	13.2612	13.5669	13.5987	12.7276	12.7816	0.031713	-0.839355	-0.871068	-0.785315	-0.817028	0.0540397	0.00051257	0.890268
GPS1	COP9 signalosome complex subunit 1	C9JFE4	11	5	47	9.69387	9.96549	10.2357	9.77932	10.5046	10.1617	9.56366	10.4937	10.0597	10.0599	9.85603	10.1231	10.679	10.8731	10.7628	10.7481	9.96685	9.95683	10.1915	10.0962	10.2286	10.1602	10.0502	10.1736	10.0461	10.316	9.77911	10.0125	10.4072	10.7689	10.7345	10.9078	10.0384	10.1418	10.0384	10.7046	0.103374	4.22629e-05	-0.103332	0.666222	0.562848	0.66618	0.000287473	0.3093
SFXN5	Sideroflexin-5	Q8TD22	10	5	26	10.0716	10.4994	10.6844	10.6238	10.8183	10.7595	10.5763	11.1646	10.3428	10.1382	10.3643	10.3856	11.2	10.8523	10.8029	10.7083	10.3538	10.5213	10.667	10.8752	10.5438	10.7689	11.1151	10.8321	10.316	10.394	10.2912	10.2744	10.9978	10.7469	10.7806	10.8446	10.514	10.827	10.3189	10.8425	0.312962	-0.195118	-0.50808	0.328461	0.0154991	0.523579	0.000607865	0.0560752
CUL3	Cullin-3	Q13618	13	5	97	10.2136	10.3363	10.6412	10.9515	11.5524	11.3281	10.5363	11.8419	11.1777	10.4342	11.1085	10.7237	11.4819	11.3207	11.0529	10.6778	10.4606	10.3501	10.6059	11.218	11.2654	11.3594	11.0723	11.5237	11.1515	10.7304	10.9791	10.5845	11.2555	11.2654	10.9947	10.8152	10.4722	11.2878	10.8613	11.0827	0.815548	0.389123	-0.426425	0.610459	-0.205088	0.221336	0.000851757	0.000413438
BDH2	3-hydroxybutyrate dehydrogenase type 2	Q9BUT1	9	4	27	9.9048	10.5319	10.8891	10.108	10.4325	9.68128	9.60306	10.5307	10.9379	10.5391	11.4957	10.9751	11.1424	11.0941	11.0652	10.8909	10.182	10.5532	10.868	10.3446	10.1328	9.73338	10.1098	10.2142	10.9287	10.8446	11.3594	10.8036	10.9376	11.0168	11.0021	11.0578	10.5344	10.107	10.9841	11.0036	-0.427463	0.449653	0.877116	0.469149	0.896612	0.0194961	0.000219488	0.148334
SNTB1	Beta-1-syntrophin	Q13884	20	8	56	11.5649	12.2155	12.1981	11.9878	11.9913	11.8373	11.5578	12.3217	12.5312	11.9009	12.4956	12.6382	12.8925	12.6509	12.5731	12.3856	11.8357	12.2037	12.1792	12.238	11.7298	11.8564	12.1132	12.0054	12.4827	12.144	12.462	12.4719	12.6455	12.5621	12.5432	12.6057	12.0728	11.9886	12.3901	12.5891	-0.0842666	0.31731	0.401577	0.516307	0.600573	0.198997	0.000722063	0.600427
GNAZ	Guanine nucleotide-binding protein G(z) subunit alpha	P19086	10	5	31	10.9858	11.3422	11.1278	11.0825	11.3985	11.6181	10.6782	11.6376	10.9035	10.8923	11.0281	11.2665	10.6231	10.7796	10.9384	10.4828	11.2299	11.303	11.1094	11.3678	11.106	11.6356	11.2555	11.3068	10.8932	11.2052	10.9214	11.1315	10.3815	10.6598	10.8975	10.6483	11.2141	11.3343	11.0378	10.6468	0.120217	-0.176292	-0.296509	-0.567323	-0.68754	-0.391031	0.000615857	0.290307
PTPN11	Tyrosine-protein phosphatase non-receptor type 11	Q06124	21	9	73	10.635	11.2851	11.2309	10.7641	11.169	10.9149	10.0677	11.1834	11.3053	10.8319	11.335	11.4225	11.4952	11.3808	11.4471	11.1297	10.9156	11.2555	11.1964	11.0402	10.8752	10.9326	10.6457	10.8605	11.303	11.1487	11.2256	11.2654	11.2758	11.3127	11.4056	11.337	11.1225	10.8708	11.2357	11.3328	-0.25165	0.113181	0.364831	0.210289	0.46194	0.0971083	0.00049059	0.119294
BZW1	Basic leucine zipper and W2 domain-containing protein 1	Q7L1Q6	12	5	50	7.98515	9.18009	9.09365	8.73886	10.1151	8.9299	7.71302	9.76859	9.89	9.05436	10.0455	9.66093	10.4406	10.6125	10.7654	10.5358	8.29838	9.23367	9.11405	8.94165	9.84476	9.09499	7.76676	9.47142	9.83741	9.30857	9.98094	9.49898	10.1875	10.4784	10.7385	10.7013	8.88203	9.02392	9.65648	10.5264	0.141883	0.774442	0.632558	1.6444	1.50252	0.869959	0.00413694	0.76743
TST	Thiosulfate sulfurtransferase	Q16762	9	3	28	7.95123	9.06243	8.11661	7.87345	8.69442	8.33144	8.45766	9.234	9.46609	9.63221	9.75086	10.3239	9.23013	9.31388	9.5304	9.21463	8.24855	9.12602	8.03511	8.03511	8.48824	8.47723	8.93374	8.88078	9.45136	9.87016	9.69537	10.2286	9.0099	9.23367	9.43335	9.371	8.46989	8.56302	9.81136	9.26198	0.0931255	1.34147	1.24834	0.792086	0.698961	-0.54938	0.000751857	0.818298
GRHPR	Glyoxylate reductase/hydroxypyruvate reductase	Q9UBQ7	16	9	28	12.5644	12.9537	12.8255	12.6087	12.7855	12.4596	12.1309	12.9555	13.0494	12.6655	13.1342	13.2788	13.0493	12.9064	12.8798	12.6458	12.8568	12.9729	12.81	12.8418	12.5188	12.4314	12.6761	12.6024	13.0965	12.9092	13.0909	13.1564	12.8163	12.8486	12.8382	12.9306	12.8799	12.6141	13.0632	12.8584	-0.265789	0.183346	0.449135	-0.0214706	0.244318	-0.204817	0.000645784	0.0206149
CRKL	Crk-like protein	P46109	11	4	30	10.1948	10.3865	10.4749	10.6301	10.9749	10.7314	10.4901	11.0506	10.199	10.0941	10.6487	10.5246	10.8165	10.6091	10.3989	10.467	10.4461	10.4072	10.4565	10.8825	10.6905	10.7385	11.0298	10.7264	10.1952	10.3501	10.6017	10.3815	10.5638	10.4748	10.4021	10.638	10.4366	10.8135	10.3821	10.5197	0.376954	-0.0544595	-0.431414	0.0831275	-0.293827	0.137587	0.00130524	0.00317224
CD47	Leukocyte surface antigen CD47	Q08722	5	2	27	10.6631	11.0791	10.9699	10.9511	11.6384	11.5547	10.4987	11.6023	10.8292	10.7894	10.9195	11.2953	10.8963	10.8569	10.8322	10.6834	10.9326	11.0111	10.9564	11.2143	11.3295	11.5756	11.0332	11.2654	10.8356	11.118	10.8123	11.1454	10.667	10.7535	10.8036	10.8236	10.9667	11.2836	10.9779	10.7619	0.316888	0.0111416	-0.305747	-0.204777	-0.521666	-0.215919	0.00180638	0.0207499
DCTN3	Dynactin subunit 3	O75935	7	2	18	8.93156	9.39753	9.38568	9.32615	9.88117	9.14118	8.91097	9.91365	9.4678	9.07109	9.54635	9.76147	10.0339	9.91863	9.7992	9.87147	9.265	9.39779	9.37446	9.56008	9.62935	9.29078	9.3942	9.63347	9.45856	9.33681	9.46245	9.58791	9.7707	9.8545	9.7529	10.1004	9.34575	9.50158	9.46143	9.86963	0.155826	0.115681	-0.0401444	0.523874	0.368048	0.408192	0.00096297	0.0989359
HYOU1	Hypoxia up-regulated protein 1	A0A087X054	20	6	99	10.365	10.9135	10.7441	10.6166	10.6713	10.8525	10.5377	11.1108	10.806	10.1717	10.7178	10.8795	10.5552	10.2506	10.108	10.0802	10.6168	10.8782	10.719	10.8639	10.3878	10.8559	11.0774	10.8036	10.8152	10.4396	10.6799	10.7222	10.3031	10.153	10.0638	10.2833	10.738	10.7977	10.6642	10.2008	0.059735	-0.0737615	-0.133497	-0.537184	-0.596919	-0.463422	0.00216055	0.675822
ERC1	Isoform 2 of ELKS/Rab6-interacting/CAST family member 1	Q8IUD2-2	13	2	51	14.3594	14.9688	14.9628	14.4662	14.6913	14.3209	13.2272	14.5689	15.1739	14.4632	15.1038	15.053	15.5189	15.3643	14.9993	14.8225	14.6669	14.9497	14.9131	14.71	14.4002	14.2833	13.8637	14.3185	15.206	14.773	15.0069	14.8382	15.289	15.3204	15.0235	15.0235	14.8432	14.3152	14.956	15.1641	-0.528087	0.112771	0.640858	0.320895	0.848982	0.208124	0.000659475	0.0174308
COL18A1	Collagen alpha-1(XVIII) chain	P39060	11	5	102	10.7497	11.106	10.8574	10.8659	11.3534	11.6286	10.5862	11.5879	11.3075	11.6145	12.1233	12.2958	12.4497	12.2059	12.1225	11.3732	11.0111	11.0371	10.8236	11.1315	11.0774	11.6406	11.1229	11.2478	11.3068	11.8805	12.0259	12.1596	12.1846	12.144	12.0713	11.5756	10.9573	11.2441	11.8432	11.9939	0.286782	0.885914	0.599132	1.0366	0.749818	0.150686	0.000700104	0.0588382
RARS	Arginine--tRNA ligase, cytoplasmic	P54136	13	3	76	8.61919	9.15562	9.09148	8.9874	9.1789	8.9859	8.80102	9.47049	9.14581	8.88787	9.36414	9.43068	9.74116	9.55598	9.56931	9.27167	8.97454	9.21037	9.1105	9.17776	8.90395	9.15329	9.2709	9.14243	9.10327	9.13688	9.265	9.25694	9.46744	9.46744	9.48177	9.44037	9.09847	9.12967	9.19052	9.46425	0.0311953	0.0920498	0.0608545	0.365783	0.334587	0.273733	0.00107944	0.747246
UBE2M	NEDD8-conjugating enzyme Ubc12	P61081	6	4	18	9.97818	10.4005	10.2236	10.1495	10.8006	10.3404	9.97379	10.7011	10.1973	9.9264	10.0159	10.0467	10.557	10.4509	10.4763	10.2214	10.2405	10.4253	10.1736	10.3774	10.5282	10.3364	10.5282	10.4072	10.1915	10.1875	9.95683	9.93115	10.316	10.3081	10.4517	10.4021	10.2798	10.4355	10.0667	10.3695	0.155667	-0.213089	-0.368756	0.0896797	-0.0659876	0.302769	0.00178254	0.160463
ATP5O	ATP synthase subunit O, mitochondrial	P48047	16	10	30	13.7534	14.1176	14.0576	13.8667	14.5877	14.395	13.8503	14.655	14.0552	13.8511	13.8873	14.1643	14.2277	13.9582	14.1108	13.7591	14.1243	14.137	13.9878	14.137	14.3462	14.3875	14.4604	14.3875	14.036	14.1243	13.7863	13.9878	14.036	13.8905	14.0794	13.9737	14.083	14.3437	13.9836	13.9949	0.260674	-0.0994522	-0.360126	-0.0881354	-0.348809	0.0113168	0.00135084	0.012448
CCT4	T-complex protein 1 subunit delta	P50991	34	16	59	12.2392	12.4414	12.6316	12.1853	12.9166	12.755	11.9208	12.9628	12.5452	12.1087	12.5753	12.5477	12.5386	12.3497	12.3482	12.014	12.5475	12.4908	12.5968	12.4385	12.6333	12.6826	12.496	12.6057	12.5069	12.3278	12.5359	12.3938	12.2946	12.2444	12.3223	12.1884	12.545	12.5712	12.4411	12.2624	0.0261812	-0.103921	-0.130103	-0.282629	-0.30881	-0.178708	0.00081826	0.64815
COX6B1	Cytochrome c oxidase subunit 6B1	P14854	5	5	13	11.3989	11.2601	11.4222	11.3193	11.6443	11.3088	11.1339	12.0609	10.7427	10.5754	9.86818	10.8116	11.4704	11.1756	11.4419	10.8482	11.6596	11.2018	11.3725	11.6201	11.3551	11.3251	11.6953	11.7225	10.7345	10.9121	9.79231	10.6598	11.2299	11.118	11.4006	11.0252	11.4113	11.5436	10.5247	11.1935	0.132311	-0.886634	-1.01894	-0.217851	-0.350162	0.668783	0.00177161	0.454492
ERP44	Endoplasmic reticulum resident protein 44	Q9BS26	9	3	40	10.3427	10.3383	10.4828	10.4607	10.5536	10.3942	9.99139	10.4837	10.0723	9.69508	9.9053	10.1871	10.4163	10.0798	9.92633	9.82732	10.6059	10.3538	10.4642	10.6869	10.2633	10.3815	10.5664	10.1661	10.0736	9.97441	9.82656	10.0905	10.1602	9.99739	9.89216	10.0502	10.4746	10.4129	9.99127	10.025	-0.0617808	-0.48336	-0.421579	-0.449645	-0.387864	0.0337156	0.0013768	0.626015
DBNL	Isoform 3 of Drebrin-like protein	Q9UJU6-3	12	6	33	8.40848	8.95621	9.50892	9.05991	10.0358	9.21259	8.97355	9.80013	9.78565	9.21983	9.92681	9.93495	10.1069	9.8967	9.8129	9.65486	8.75229	8.99249	9.54408	9.28028	9.78352	9.34032	9.47142	9.50985	9.76034	9.46744	9.87016	9.82656	9.84028	9.8082	9.77394	9.84028	9.09629	9.47708	9.73112	9.81567	0.380793	0.634837	0.254044	0.719386	0.338594	0.0845491	0.00495268	0.239878
AKAP12	A-kinase anchor protein 12	Q02952	20	10	114	12.3012	12.5791	12.4577	12.3824	13.0265	12.7231	11.9455	13.0164	12.398	12.0865	12.5107	12.7282	12.6744	12.2715	12.3128	12.1997	12.6333	12.6024	12.4275	12.6631	12.6895	12.6402	12.5116	12.6631	12.3531	12.3109	12.4773	12.5675	12.4314	12.1846	12.2672	12.3476	12.5544	12.6335	12.4272	12.3077	0.0791038	-0.127182	-0.206286	-0.246692	-0.325796	-0.11951	0.00228843	0.348632
SUGT1	Protein SGT1 homolog	Q9Y2Z0	15	7	36	10.2916	10.7105	10.939	10.6486	10.8949	11.0157	10.3641	10.9455	11.0014	10.6937	11.0355	11.0188	10.794	10.4944	10.5574	10.4183	10.5404	10.7063	10.9121	10.8932	10.6017	11.0515	10.9078	10.6209	10.9906	11.0449	10.9326	10.868	10.5404	10.3711	10.5335	10.5879	10.7196	10.815	10.959	10.5082	0.0954128	0.239416	0.144003	-0.211408	-0.306821	-0.450823	0.00751031	0.525159
EIF4A2	Eukaryotic initiation factor 4A-II	Q14240	29	5	43	10.9131	11.0956	11.237	10.6985	11.2703	11.0917	10.6264	11.4038	11.0539	10.8481	11.0019	10.8279	10.9967	10.466	10.7977	10.3607	11.171	11.0252	11.2052	10.9648	10.9604	11.1229	11.1752	11.0402	11.0515	11.1667	10.8932	10.6869	10.7953	10.3321	10.7735	10.5254	11.1338	11.0527	10.9496	10.6066	-0.08107	-0.184177	-0.103107	-0.527205	-0.446135	-0.343028	0.00430652	0.305022
TNIK	TRAF2 and NCK-interacting protein kinase	Q9UKE5	16	4	123	11.3817	11.5671	11.574	11.1081	10.9907	10.4318	10.7103	11.0479	10.5953	9.6125	9.9351	9.01699	10.3974	10.6903	10.1029	10.7711	11.6296	11.5786	11.534	11.397	10.7013	10.418	11.2977	10.7222	10.5696	9.8545	9.88344	8.83777	10.1419	10.5601	10.0562	10.9259	11.5807	10.9072	9.78631	10.421	-0.673511	-1.79444	-1.12092	-1.15972	-0.486214	0.634711	0.00215443	0.022388
H3F3A	Histone H3.3	P84243	8	4	22	7.93858	8.20799	7.97937	7.86958	11.279	8.82666	8.34607	9.38212	10.9515	10.0112	10.704	11.104	11.9174	11.4846	10.0131	9.8331	8.23109	8.24855	7.94348	8.01357	10.9742	8.9854	8.85169	9.02993	10.9376	10.2633	10.6631	10.9742	11.6596	11.4148	9.97744	10.0562	8.14104	9.17096	10.7095	10.777	1.02992	2.5685	1.53858	2.63598	1.60606	0.0674743	0.00188502	0.101833
TUBB	Tubulin beta chain	P07437	292	6	32	12.6359	12.9529	13.1001	12.7422	13.7867	12.752	12.4321	13.2278	12.7366	11.9774	12.3648	12.175	13.2153	13.3539	12.9564	12.9362	12.9182	12.9683	13.1092	13.0216	13.4922	12.6717	12.9182	12.8842	12.7396	12.2177	12.3166	12.0217	13.0153	13.2519	12.9137	13.1166	12.9986	12.9976	12.3239	13.0744	-0.00100433	-0.6747	-0.673695	0.0757794	0.0767837	0.750479	0.00316331	0.994825
TRIM2	Tripartite motif-containing protein 2	Q9C040	20	5	64	11.0974	11.0483	11.0989	10.9853	11.0827	11.2066	10.6797	11.6004	11.1296	10.5339	10.6632	11.0089	11.0791	10.5736	10.3796	10.2331	11.3594	10.9906	11.0774	11.2616	10.7689	11.2213	11.2654	11.2616	11.1151	10.8356	10.6209	10.8492	10.8932	10.4396	10.3711	10.4143	11.1425	11.1558	10.8552	10.5295	0.0132741	-0.287292	-0.300567	-0.612953	-0.626227	-0.32566	0.00442889	0.932006
GAP43	Neuromodulin	P17677	17	13	13	12.2765	12.9204	12.5722	12.759	14.2606	14.3524	11.7665	13.7233	11.2951	12.0962	11.7071	12.8135	11.7918	11.6462	11.8972	11.1633	12.6024	12.9446	12.531	13.0462	13.9543	14.3615	12.3582	13.4019	11.2853	12.3223	11.542	12.6565	11.5162	11.5843	11.8608	11.3759	12.6927	13.4244	11.9515	11.5843	0.731778	-0.741125	-1.4729	-1.10835	-1.84013	-0.36723	0.00201877	0.106618
NFASC	Neurofascin (Fragment)	H7BY57	28	4	90	9.92083	10.3744	9.02344	9.51966	9.10787	10.3567	9.12157	9.90798	8.50718	8.51815	8.19608	9.13701	8.38743	7.66946	8.45188	8.481	10.2026	10.3987	9.06131	9.73764	8.81978	10.3501	9.61531	9.61894	8.46513	8.73511	8.23109	8.96128	8.21317	7.71143	8.43812	8.63306	9.88755	9.62835	8.59815	8.24894	-0.2592	-1.2894	-1.03019	-1.63861	-1.37941	-0.349211	0.00170385	0.624616
CLASP2	CLIP-associating protein 2	O75122	19	3	118	8.42805	9.08309	8.97586	7.68776	8.62139	7.6941	7.98746	7.70078	7.79671	8.13283	7.82149	8.19231	8.28721	7.7939	7.95034	7.73648	8.79225	9.14534	9.00107	7.81176	8.39945	7.73761	8.4154	7.67962	7.7893	8.23109	7.92905	8.04408	8.05872	7.88795	7.88795	7.7893	8.97955	8.00877	7.99838	7.90598	-0.970785	-0.981176	-0.0103905	-1.07357	-0.10279	-0.0923993	0.000388285	0.00249867
COX7A2	Cytochrome c oxidase subunit 7A2, mitochondrial	H0UI06	5	3	15	12.8055	13.0285	12.9303	12.8014	13.1326	13.2111	13.0053	13.4668	12.7917	12.4405	12.3084	12.4643	12.9972	12.436	12.7097	12.3854	13.0965	13.0462	12.8959	13.0909	12.8025	13.0797	13.5783	13.1222	12.8486	12.7269	12.2444	12.3109	12.7942	12.3387	12.6934	12.6024	13.0129	13.1347	12.5327	12.6072	0.121824	-0.480198	-0.602023	-0.40572	-0.527544	0.0744783	0.00859501	0.416662
CPNE1	Copine-1 (Fragment)	F2Z2V0	9	5	27	10.3173	10.401	10.3846	9.80813	9.49578	9.54443	9.49446	10.4859	10.081	9.96479	9.92512	10.0912	9.67466	9.7541	8.67052	8.62431	10.5532	10.4278	10.3364	10.1328	9.18934	9.59672	9.98094	10.1687	10.0776	10.218	9.85981	9.9847	9.39779	9.64844	8.63306	8.78631	10.4391	9.81369	10.035	9.1164	-0.62545	-0.404119	0.221331	-1.32274	-0.697288	-0.918619	0.00223365	0.0255716
RPS2	40S ribosomal protein S2	P15880	5	4	47	9.13729	9.53138	9.34529	9.13472	9.47505	9.46587	8.50382	9.44762	9.59927	9.27824	9.63743	9.72742	10.1912	9.94208	9.55949	9.47341	9.45856	9.50605	9.33267	9.34767	9.17776	9.5308	8.95632	9.10755	9.58791	9.52244	9.55514	9.55514	9.9087	9.87452	9.47379	9.62935	9.43243	9.22402	9.55516	9.72159	-0.208407	0.122733	0.331139	0.289164	0.497571	0.166431	0.00604512	0.114905
TPM4	Tropomyosin alpha-4 chain	P67936	23	3	38	10.9792	11.2626	10.9082	10.547	11.0217	10.8309	9.99097	11.1492	10.5855	10.1238	10.9592	10.8142	10.8886	10.4712	10.0877	9.74818	11.2256	11.2143	10.8894	10.8123	10.7264	10.8321	10.5638	10.8206	10.5638	10.3845	10.8492	10.667	10.6424	10.3501	10.0383	9.95306	11.1098	10.751	10.6161	10.246	-0.358736	-0.493649	-0.134913	-0.863812	-0.505077	-0.370163	0.00135686	0.063165
DNPH1	2'-deoxynucleoside 5'-phosphate N-hydrolase 1 (Fragment)	H0Y8X4	8	4	16	9.96368	10.3695	10.4067	9.7676	9.67229	9.00915	8.75227	10.133	10.284	10.1844	10.1938	10.6486	10.5262	10.2765	9.77035	10.0106	10.2334	10.394	10.3774	10.0668	9.38667	9.17295	9.20582	9.81631	10.2633	10.4606	10.1098	10.5335	10.2744	10.1736	9.70579	10.2209	10.3349	9.5297	10.3418	10.0937	-0.805216	0.00688542	0.812102	-0.241235	0.563981	-0.248121	0.00323537	0.00851794
TPI1	Triosephosphate isomerase	P60174	63	38	27	16.3034	16.7211	16.651	16.5516	17.0582	16.7153	16.2753	17.1785	16.5196	16.2938	16.3411	16.8009	16.859	16.5519	16.664	16.3874	16.524	16.7596	16.6126	16.9659	16.7596	16.7075	16.7075	16.8194	16.3929	16.5685	16.0335	16.7075	16.6594	16.4714	16.6126	16.6126	16.6321	16.792	16.4256	16.589	0.159898	-0.206491	-0.366388	-0.0430681	-0.202966	0.163423	0.0506073	0.129965
COPS4	COP9 signalosome complex subunit 4	Q9BT78	20	9	44	9.60876	10.1336	10.4267	10.4798	11.254	10.8161	9.8759	10.9375	10.4867	10.2659	10.6658	10.8825	10.6935	10.9569	10.4928	10.4819	9.86665	10.1212	10.4072	10.7013	10.9478	10.8123	10.4278	10.6143	10.4723	10.5575	10.6282	10.7264	10.4347	10.868	10.4642	10.6457	10.1317	10.7007	10.5961	10.6031	0.569031	0.464397	-0.104634	0.471438	-0.0975932	0.00704112	0.0111444	0.0439385
MAP2K2	Dual specificity mitogen-activated protein kinase kinase 2	P36507	19	4	35	8.45729	9.04702	8.92634	9.32205	10.316	8.7311	8.75284	9.66815	9.1153	8.51867	8.95455	9.02503	10.0821	9.88776	9.65664	9.58188	8.83777	9.1105	8.96613	9.55148	9.99739	8.86809	9.21321	9.3942	9.06785	8.73969	8.89046	8.84217	9.83397	9.80188	9.57994	9.7529	8.97146	9.40487	8.88504	9.74218	0.433408	-0.0864205	-0.519828	0.770711	0.337303	0.857131	0.00225252	0.0831858
AP2S1	AP-2 complex subunit sigma	P53680	6	4	18	9.72517	10.0494	10.061	11.7241	12.3124	12.5431	9.90406	12.3804	12.0621	10.1968	12.0853	11.8697	12.018	12.0331	11.7837	11.7233	10.0096	10.0421	10.0421	12.0301	12.0388	12.4773	10.4642	12.0624	11.9734	10.4748	11.9915	11.7599	11.7462	11.9514	11.7556	11.8855	10.0312	11.8145	11.5499	11.8347	1.78331	1.5187	-0.264607	1.80343	0.0201221	0.284729	0.00488246	0.00683508
PSMB5	Proteasome subunit beta type-5	P28074	8	5	18	9.34596	9.77402	9.58061	9.67487	10.7623	10.3974	9.78712	10.3852	9.68805	9.47724	9.29498	9.73903	10.177	10.2424	10.4046	9.54673	9.65643	9.77394	9.60035	9.94132	10.4824	10.3845	10.3031	10.0668	9.68598	9.70579	9.21321	9.57105	9.88726	10.1454	10.4072	9.70184	9.67691	10.2356	9.54401	10.0354	0.558703	-0.132901	-0.691604	0.358523	-0.20018	0.491424	0.00366112	0.00315989
DNAJB1	DnaJ homolog subfamily B member 1	P25685	9	2	37	8.54598	8.78654	9.01411	8.89508	9.18149	9.21982	8.70086	9.42997	8.89247	8.68527	8.74075	8.97279	8.96996	8.8282	8.99864	8.80907	8.91127	8.81978	9.04455	9.1105	8.91465	9.34767	9.15329	9.08725	8.84217	8.91465	8.70633	8.78181	8.77388	8.73511	8.92399	8.94165	8.9252	9.12267	8.81124	8.84366	0.197475	-0.113959	-0.311434	-0.0815425	-0.279018	0.032416	0.0092608	0.0873845
RAB18	Ras-related protein Rab-18	Q9NP72	11	4	22	9.88687	10.4783	10.8458	10.5724	11.4663	10.9906	10.2415	11.169	10.6042	10.0647	10.4563	10.8614	10.5497	10.4611	10.3955	10.4949	10.1602	10.4978	10.8096	10.8272	11.1914	11.0252	10.7953	10.8356	10.5879	10.3191	10.4108	10.7013	10.287	10.3191	10.3908	10.654	10.4892	10.9349	10.5048	10.4127	0.445742	0.0155712	-0.430171	-0.0764805	-0.522223	-0.0920517	0.00869591	0.125696
FGB	Fibrinogen beta chain	P02675	20	12	45	9.82369	8.99466	9.36932	12.4295	12.7223	12.3652	8.60507	12.781	13.6072	11.4625	12.7402	12.4505	13.7156	12.7611	12.3977	12.2785	10.0905	9.03398	9.35925	12.7269	12.4673	12.3531	9.06131	12.451	13.594	11.6953	12.6934	12.3041	13.4922	12.7035	12.385	12.462	9.49457	11.8119	12.5717	12.7607	2.31735	3.07714	0.759788	3.26609	0.948743	0.188956	0.00596618	0.0257657
ATXN10	Ataxin-10	Q9UBB4	10	4	43	8.41417	8.14534	8.64069	8.67844	9.31849	8.45105	7.78093	8.56242	8.99892	8.87078	9.30757	9.14748	8.96896	9.34464	8.92301	9.11511	8.76367	8.18589	8.63306	8.88078	9.0169	8.58212	8.03511	8.18589	8.94165	9.12134	9.2217	8.97022	8.76869	9.265	8.84682	9.28398	8.52754	8.54016	9.06373	9.04112	0.0126221	0.536192	0.52357	0.513586	0.500963	-0.022606	0.0453733	0.962765
ALCAM	CD166 antigen	Q13740	11	4	46	9.79718	10.1244	9.2456	9.3189	8.72331	8.96072	8.62883	8.81692	8.73161	8.64902	9.29381	9.75231	8.09445	8.22803	8.79989	7.7454	10.0702	10.1098	9.22697	9.54742	8.49912	9.12994	9.08093	8.39261	8.67591	8.87276	9.21037	9.57539	7.8629	8.16582	8.76869	7.81176	9.80234	8.93	9.08361	8.15229	-0.872339	-0.718738	0.153601	-1.65005	-0.777714	-0.931315	0.00377467	0.0691041
[truncated: 1,254 more rows]
[truncated: 39 more columns]

## Sheet: Initial - Control
Gene names	Protein names	Proteins	Peptide count	Unique peptides	Mean Control	Mean Initial	FC Initial - Control	Anova.Pvalue	P-value Initial - Control	FC
[truncated: 110 more rows]

[truncated: 2 more sheets: Intermediate - Control, Advanced - Control]
