# Supplementary material for: Olfactory bulb neuroproteomics reveals a chronological perturbation of survival routes and a disruption of prohibitin complex during Alzheimer’s disease progression
Source: Sci Rep. 2017 Aug 22;7:9115. doi: 10.1038/s41598-017-09481-x (PMC5567385; doi:10.1038/s41598-017-09481-x)
Supplement: Supplementary file 3 — Related Manuscript File [file 41598_2017_9481_MOESM3_ESM.xlsx]

## Sheet: BIOFUNCTIONS 
SUPPLEMENTARY TABLE 2	Title: Olfactory bulb neuroproteomics reveals a chronological perturbation of survival routes and a dysruption of prohibitin complex during Alzheimer's disease progression (by Mercedes Lachen-Montes, Andrea González-Morales, María Victoria Zelaya, Estela Pérez-Valderrama, Karina Ausin, Isidro Ferrer, Joaquín Fernández-Irigoyen, Enrique Santamaría)
ALZHEIMER INITIAL STAGE
Functions	Diseases or Functions Annotation	# Molecules	Molecules
neuritogenesis	neuritogenesis	19	TNIK,NOS1,APOE,FARP1,ARHGEF7,RAB35,RDX,L1CAM,PALM,CLASP2,STMN1,MYO5A,TNC,CDH2,EZR,S100B,PHGDH,CTTN,MSN
growth	growth of neurites	15	NOS1,APOE,INPP1,ARHGEF7,RAB35,TRIO,VIM,L1CAM,CLASP2,TNC,CDH2,CD9,EZR,S100B,PTPRA
branching	branching of neurites	11	NOS1,MYO5A,APOE,CDH2,FARP1,EZR,ARHGEF7,S100B,PALM,L1CAM,CLASP2
outgrowth	outgrowth of neurites	11	TNC,APOE,CDH2,CD9,EZR,ARHGEF7,S100B,RAB35,VIM,L1CAM,PTPRA
abnormal morphology	abnormal morphology of brain	11	STMN1,NOS1,CD81,APOE,YES1,PHGDH,TRIO,L1CAM,MUT,SNAP25,PTPRA
axonogenesis	axonogenesis	7	STMN1,APOE,EZR,S100B,PALM,L1CAM,CLASP2
long-term potentiation	long-term potentiation	7	NOS1,TNC,APOE,CDH2,PPP1R1B,S100B,PTPRA
synaptic transmission	synaptic transmission of nervous tissue	6	APOE,NSF,STXBP1,ERC1,DMD,SNAP25
growth	growth of axons	6	INPP1,EZR,TRIO,VIM,L1CAM,CLASP2
morphology	morphology of neuroglia	5	CD81,CD9,S100B,VIM,L1CAM
branching	branching of axons	5	APOE,EZR,S100B,PALM,L1CAM
extension	extension of axons	5	APOE,CDH2,L1CAM,CLASP2,CTTN
abnormal morphology	abnormal morphology of hippocampus	5	CD81,APOE,YES1,TRIO,L1CAM
myelination	myelination	5	MYO5A,APOE,HEPACAM,L1CAM,ITGB4
plasticity	plasticity of synapse	4	TNC,APOE,PPP1R1B,S100B
astrocytosis	astrocytosis	3	APOE,CDH2,S100B
long-term potentiation	long-term potentiation of hippocampal CA1 region	3	APOE,CDH2,PTPRA
neurodegeneration	neurodegeneration of axons	3	STMN1,APOE,STXBP1
amyloid load	amyloid load of hippocampus	2	APOE,VIM
metabolism	metabolism of neurotransmitter	2	NOS1,SORCS2
endocytosis	endocytosis	2	SCRIB,SNAP25
exocytosis	exocytosis	2	STXBP1,SNAP25
abnormal morphology	abnormal morphology of choroid plexus	0
cell death	cell death of neuroglia	0
cell death	cell death of cortical neurons	0
hypoplasia	hypoplasia of olfactory bulb	1	PHGDH
	delay in initiation of development of olfactory glomeruli	1	TNC																			TNC	1	delay in initiation of development of olfactory glomeruli	8.38E-03					TNC	1	delay in initiation of development of olfactory glomeruli	8.38E-03					TNC	1	delay in initiation of development of olfactory glomeruli	8.38E-03					TNC	1	delay in initiation of development of olfactory glomeruli	8.38E-03
formation	formation of olfactory bulb	0
sensory function	sensory function of olfactory receptor neurons	0
cell death	cell death of oligodendrocytes	0
ALZHEIMER INTERMEDIATE STAGE
Functions	Diseases or Functions Annotation	Molecules	# Molecules
neuritogenesis	neuritogenesis	15	TNIK,DBN1,RALA,CAMK1D,FLOT1,SOD1,CLASP2,DCLK1,STMN1,MYO5A,TNC,S100B,MAP1S,PLXNB2,HDGFRP3
growth	growth of neurites	13	TNC,BASP1,S100B,GNAO1,TRIO,FECH,GFAP,SOD1,CLASP2,HDGFRP3,DCLK1,PTPRA,EEA1
branching	branching of neurites	0
outgrowth	outgrowth of neurites	10	TNC,BASP1,GNAO1,S100B,FECH,GFAP,SOD1,HDGFRP3,PTPRA,EEA1
abnormal morphology	abnormal morphology of brain	0
abnormal morphology	abnormal morphology of choroid plexus	2	PLXNB2,COL18A1
axonogenesis	axonogenesis	7	STMN1,S100B,FLOT1,PLXNB2,SOD1,CLASP2,DCLK1
long-term potentiation	long-term potentiation	6	TNC,SRPK2,PPP1R1B,S100B,GFAP,PTPRA
synaptic transmission	synaptic transmission of nervous tissue	0
growth	growth of axons	5	TRIO,GFAP,CLASP2,DCLK1,EEA1
morphology	morphology of neuroglia	0
cell death	cell death of neuroglia	4	SORCS2,GFAP,SOD1,PIN1
neurodegeneration	neurodegeneration of axons	3	STMN1,STXBP1,SOD1
branching	branching of axons	0
extension	extension of axons	0
abnormal morphology	abnormal morphology of hippocampus	0
myelination	myelination	0
plasticity	plasticity of synapse	0
astrocytosis	astrocytosis	0
long-term potentiation	long-term potentiation of hippocampal CA1 region	0
amyloid load	amyloid load of hippocampus	0
metabolism	metabolism of neurotransmitter	0
endocytosis	endocytosis	0
exocytosis	exocytosis	0
cell death	cell death of cortical neurons	5	SRPK2,MIF,GNAO1,SOD1,PIN1
formation	formation of olfactory bulb	3	TNC,TRIO,PLXNB2
cell death	cell death of oligodendrocytes	3	GFAP,SOD1,PIN1
development	delay in initiation of development of olfactory glomeruli	1	TNC
sensory function	sensory function of olfactory receptor neurons	1	GNAO1
hypoplasia	hypoplasia of olfactory bulb	0
ALZHEIMER ADVANCED STAGE
Functions	Diseases or Functions Annotation	Molecules	# Molecules
neuritogenesis	neuritogenesis	24	TNIK,NOS1,APOE,RALA,CAMK1D,RDX,RAC1,PALM,SOD1,CLASP2,DCLK1,STMN1,SV2A,NCAM2,CDH2,ACTR3,CDK5,MAP2K2,S100B,ADAM10,CD44,MAP1S,GAP43,LRP1
growth	growth of neurites	15	NOS1,APOE,RAC1,SOD1,CLASP2,DCLK1,CDH2,NCAM2,BASP1,CDK5,S100B,GNAO1,ADAM10,GAP43,EEA1
branching	branching of neurites	15	NOS1,APOE,RALA,RAC1,PALM,SOD1,CLASP2,SV2A,CDH2,NCAM2,ACTR3,CDK5,S100B,ADAM10,GAP43
outgrowth	outgrowth of neurites	12	APOE,NCAM2,CDH2,BASP1,CDK5,GNAO1,S100B,RAC1,ADAM10,SOD1,GAP43,EEA1
abnormal morphology	abnormal morphology of brain	12	STMN1,NOS1,APOE,NCAM2,YES1,CDK5,LMNB2,GAP43,MUT,DCLK1,COL18A1,SNAP25
axonogenesis	axonogenesis	13	STMN1,APOE,ACTR3,MAP2K2,CDK5,S100B,RAC1,PALM,SOD1,CLASP2,GAP43,DCLK1,LRP1
long-term potentiation	long-term potentiation	5	NOS1,APOE,CDH2,PPP1R1B,LRP1
synaptic transmission	synaptic transmission of nervous tissue	0
growth	growth of axons	5	RAC1,GAP43,CLASP2,DCLK1,EEA1
morphology	morphology of neuroglia	0
branching	branching of axons	7	APOE,ACTR3,S100B,RAC1,PALM,SOD1,GAP43
extension	extension of axons	5	APOE,CDH2,CDK5,CLASP2,DCLK1
abnormal morphology	abnormal morphology of hippocampus	0
myelination	myelination	2	CDK5,LRP1
plasticity	plasticity of synapse	2	APOE,S100B
astrocytosis	astrocytosis	4	APOE,CDH2,S100B,ADAM10
long-term potentiation	long-term potentiation of hippocampal CA1 region	0
neurodegeneration	neurodegeneration of axons	4	STMN1,APOE,STXBP1,SOD1
amyloid load	amyloid load of hippocampus	0
metabolism	metabolism of neurotransmitter	2	NOS1,SORCS2
endocytosis	endocytosis	3	CDK5,RAC1,SNAP25
exocytosis	exocytosis	3	STXBP1,CDK5,SNAP25
abnormal morphology	abnormal morphology of choroid plexus	0
cell death	cell death of neuroglia	5	CD44,SORCS2,SOD1,PIN1,LRP1
cell death	cell death of cortical neurons	5	UBE2L3,CDK5,GNAO1,SOD1,PIN1
hypoplasia	hypoplasia of olfactory bulb	0
	delay in initiation of development of olfactory glomeruli	0																				TNC	1	delay in initiation of development of olfactory glomeruli	8.38E-03					TNC	1	delay in initiation of development of olfactory glomeruli	8.38E-03					TNC	1	delay in initiation of development of olfactory glomeruli	8.38E-03					TNC	1	delay in initiation of development of olfactory glomeruli	8.38E-03
sensory function	sensory function of olfactory receptor neurons	1	GNAO1
cell death	cell death of oligodendrocytes	0
