# Supplementary material for: Olfactory bulb neuroproteomics reveals a chronological perturbation of survival routes and a disruption of prohibitin complex during Alzheimer’s disease progression
Source: Sci Rep. 2017 Aug 22;7:9115. doi: 10.1038/s41598-017-09481-x (PMC5567385; doi:10.1038/s41598-017-09481-x)
Supplement: Supplementary file 4 — Related Manuscript File [file 41598_2017_9481_MOESM4_ESM.xls]

## Sheet: Sheet1
SUPPLEMENTARY TABLE 3	Title: Olfactory bulb neuroproteomics reveals a chronological perturbation of survival routes and a dysruption of prohibitin complex during Alzheimer's disease progression (by Mercedes Lachen-Montes, Andrea González-Morales, María Victoria Zelaya, Estela Pérez-Valderrama, Karina Ausin, Isidro Ferrer, Joaquín Fernández-Irigoyen, Enrique Santamaría)
OB SAMPLES USED VALIDATION PHASE
GROUPS	CASE (code)	AGE (years)	SEX	PMI	DEFINITIVE DX
Controls	BK-1485	84	m	15h	vascular encephalopathy
	BK-1378	78	M	6h	multi-infarct, leucoencepahlopathy
	BK-1078	84	F	6h 10 min	vascular encephalopathy
	BK-1195	82	F	8h	ictus, cerebellar hematoma
	BK-1563	79	M	5h	ictus, argyrophilic grain disease II
initial AD	A13/00070	79	F	10h	Alzheimer´s disease II/A
	A14/00029	78	F	3h 15 min	Alzheimer´s disease II/A
	A14/00033	62	M	9h 25 min	Alzheimer´s disease II/0
	A14/00050	79	M	12 h	Alzheimer´s disease II/A
	A14/00052	70	M	3h 10 min	Alzheimer´s disease I/0
intermediate AD	A12/00042	82	F	17h 15 min	Alzheimer´s disease IV/B
	A12/00047	81	M	5h 5min	Alzheimer´s disease III/A
	A12/00048	84	M	12h 15 min	Alzheimer´s disease IV/B
	A12/00054	89	M	3h 20 min	Alzheimer´s disease IV/B
	A15/00017	84	M	20h 45min	Alzheimer´s disease III/A
Advanced AD	CS-1445	73	F	3h 30 min	Alzheimer´s disease VI/C
	CS-0662	75	M	4h	Alzheimer´s disease VI/C
	CS-0535	81	F	4h 30 min	Alzheimer´s disease VI/C
	CS-0673	75	M	4h 15 min	Alzheimer´s disease VI/C
	CS-1232	84	M	5h	Alzheimer´s disease VI/C
OB SAMPLES USED SPECIFICITY ANALYSIS
GROUPS	CASE (code)	AGE (years)	SEX	PMI	DEFINITIVE DX
Controls	454	88	F	3h 30min	PART (Braak II)+ Vascular disease
	344	79	M	11h 25 min	PART (Braak I)+ Vascular disease
	363	62	M	8h	PART (Braak II)
	380	91	M	4h	PART (Braak II)
PSP	133	88	F	5h	PSP+CAA+Thal1
	347	81	M	6h 05min	PSP +CAA+Thal 1
	370	80	M	3h	PSP + Thal 4
	396	71	F	4h	PSP
	419	70	M	3h 30min	PSP
	330	67	F	16h	PSP
	323	78	M	16h	PSP+AD A2B3C3
	421	85	F	2h 30min	PSP +AD A1B2C2+CAA
	389	49	M	6h	PSP
FTLD	316	80	M	3h 30min	FTD-U
	318	85	M	15h	FTD-MND (TDP 43Type B)+ A2B1C1
	373	78	F	2h 20min	FTD-TAU +(Pick disease)
	384	77	F	3h 50min	FTD-TAU+(CDB)
	418	78	M	4h 30min	FTD TDP 43 (Type B) +PART
	452	89	F	5h	FTD-TDP43(Type B)+A1B1C1
MIX AD VD	114	84	F	13h	VD+AD (A1B1C3+Infarct in strategic areas)
	297	84	F	2h	VD+AD (A1B1C1+Multiple infarcts encephalopathy)
	304	86	M	6h	VD+AD (A1B1C3+Infarct in strategic areas)
	305	79	M	8h	VD+AD (A2B2C2 +Multiple infarcts encephalopathy)
	308	84	M	3h 25min	VD+AD (A1B3C3+Infarct in strategic areas)
	366	84	F	7h 10 min	VD+AD (A1B2C3 + Multiple infarcts encephalopathy + Infarct in strategic areas)
	357	87	M	12h	VD+AD (A1B2C2 + Multiple infarcts encephalopathy)
	360	88	F	14h	VD+AD (A3B3C3 + Multiple infarcts encephalopathy)
	372	82	M	2h 50min	VD+AD (A2B3C3 + Infarct in strategic areas)
