# Supplementary material for: Olfactory bulb neuroproteomics reveals a chronological perturbation of survival routes and a disruption of prohibitin complex during Alzheimer’s disease progression
Source: Sci Rep. 2017 Aug 22;7:9115. doi: 10.1038/s41598-017-09481-x (PMC5567385; doi:10.1038/s41598-017-09481-x)
Supplement: Supplementary file 5 — Related Manuscript File [file 41598_2017_9481_MOESM5_ESM.xlsx]

## Sheet: Initial AD 
SUPPLEMENTARY TABLE 4	Title: Olfactory bulb neuroproteomics reveals a chronological perturbation of survival routes and a dysruption of prohibitin complex during Alzheimer's disease progression (by Mercedes Lachen-Montes, Andrea González-Morales, María Victoria Zelaya, Estela Pérez-Valderrama, Karina Ausin, Isidro Ferrer, Joaquín Fernández-Irigoyen, Enrique Santamaría)
Olfactory bulb	Hippocampus	Hippocampus	Hippocampus	Hippocampus	Hippocampus	Cortex	Cortex	Cortex	Cortex	Cortex	Cortex	Cortex (plaques)	Neocortex	Neocortex	Cerebellum	White Matter	Substantia nigra	Cortex, Hippocampus and substantia nigra
Gene names	Schr¨otter et al, BBA, 2016	Hondius D et al, Alzheimer Dement 2016	Begcevic I et al, Clin Proteomics, 2013	Chang R et al, Neurochem Int 2015	Ho Kim J et al Sci Rep, 2015	Minjarez et al, JOP 2016	Andreev V. P. et al, J Proteom Res 2012	Gozal Y M et al, J Proteom Res 2010	Donovan E et al, Proteom Clin Appl, 2012	Zhou J et al, Clin Chim Acta, 2013	Sweet R et al, ASMB 2016	Liao L et al, JBC 2004	Musunuri D et al, J Proteome Res 2010	Musunuri S et al, Anal Bioanal Chem 2014	Hashimoto et al , Acta Neuropathol 2010	Castaño E. M. et al, Neurochem Int, 2013	Chen S et al, Neurochem Res 2012	Zahid S et al, Neurochem Res 2014
TXNDC17
SCRIB
RDX
SERPINH1
DMXL2
SORCS2
CAPN5
PTPRA
S100B
MYH11
CLASP2
SF3B3
CD38
TNC
CMBL
FABP5
PPP1R1B
PHPT1
DNPH1
UFL1
DHX9
VIM
PLEC
MYO5A
CD9
ACADS
COTL1
TNIK
HNMT
TJP1
CPNE1
XRCC5
FARP1
EFTUD2
SEC13
PHGDH
MSN
CLIC4
INPP1
ERC1
EPHX2
PON2
COMT
EZR
CD81
EEF1A1
LHPP
ERLIN2
TNPO1
DMD
HNRNPU
CDH2
CSDE1
KPNA3
TOMM70A
CAPN2
PSAT1
JUP
ANXA4
ESD
HEPACAM
DYNC1LI2
DDX1
RPS7
LRPPRC
STMN1
NSF
TBC1D9B
ARHGEF7
MYADM
APOE
CCBL2
PSMB5
COPS4
LYPLA2
SNAP25
AP3D1
EFHD2
FAM213A
IGSF8
SSBP1
DYNC1I1
PSMD12
DCXR
VPS26B
SF3B2
SUCLG1
RAB35
CUL3
DBT
ALAD
APOO
TPT1
COX5A
L1CAM
PALM
CTTN
ITGB4
TRIO
YES1
SDR39U1
STXBP1
PSMF1
MUT
NOS1
AP2S1
EIF3B
SMAP1
FGB
USP7

## Sheet: Intermediate AD
Olfactory bulb	Hippocampus	Hippocampus	Hippocampus	Hippocampus	Hippocampus	Cortex	Cortex	Cortex	Cortex	Cortex	Cortex	Neocortex	Neocortex	Cortex (plaques)	Cerebellum	White Matter	Substantia nigra	Cortex, Hippocampus and substantia nigra
Gene names	Schr¨otter et al, BBA, 2016	Hondius D et al, Alzheimer Dement 2016	Begcevic I et al, Clin Proteomics, 2013	Chang R et al, Neurochem Int 2015	Ho Kim J et al Sci Rep, 2015	Minjarez et al, JOP 2016	Andreev V. P. et al, J Proteom Res 2012	Gozal Y M et al, J Proteom Res 2010	Donovan E et al, Proteom Clin Appl, 2012	Zhou J et al, Clin Chim Acta, 2013	Sweet R et al, ASMB 2016	Musunuri D et al, J Proteome Res 2010	Musunuri S et al, Anal Bioanal Chem 2014	Liao L et al, JBC 2004	Hashimoto et al , Acta Neuropathol 2010	Castaño E. M. et al, Neurochem Int, 2013	Chen S et al, Neurochem Res 2012	Zahid S et al, Neurochem Res 2014
BASP1
TNIK
TXNDC17
CAPN5
SPG20
SERPINH1
FECH
PTPRA
SORCS2
PPP1R1B
DMXL2
RAD50
PIN1
HDGFRP3
ACBD7
ERAP1
CLASP2
SRPK2
MYH11
SMARCC2
COX6B1
SLC8A2
ATP2B4
CALM2
STMN1
TCEB2
BCAP31
DCLK1
KPNA3
CBX3
CD38
S100A13
GNPDA2
CAMK1D
SNX2
TNC
PCBP2
PHB2
TAGLN
TUBB
CMPK2
ARPC1B
PSMD4
SOD1
HSPE1
EEA1
MYO5A
PLXNB2
NDUFV2
NHP2L1
TXN2
GNB5
S100B
MAP1S
RPS5
SFXN3
CPNE3
TPM4
ERP44
COX7A2
NCKAP1
HNRNPM
GCA
CPNE1
PGM2
MARCKS
ARF5
ANXA7
ACLY
CUL3
PSMB4
DBN1
FNTA
ARRB1
AP3D1
CTBP1
PITHD1
PSMD5
PNP
ACOT13
NAE1
SSBP1
COX5A
RALA
FLOT1
VPS26B
OTUB1
PRKRA
MIF
ASS1
KHSRP
HNRNPH2
SUCLG1
CYB5B
PSMD12
SF3B2
ITGB4
STXBP1
SERPINB9
TUBB6
COL18A1
IQGAP1
DCXR
SLC25A22
ISOC2
CACYBP
GFAP
GNAO1
YES1
TSTA3
TRIO
PTRHD1
KRT9
TST
TPT1
ALAD
PSMF1
AP2S1
GSTM1
Em:AP000351.3
MUT
EIF3B
USP7
H3F3A
FGB

## Sheet: High AD
Olfactory bulb	Hippocampus	Hippocampus	Hippocampus	Hippocampus	Hippocampus	Cortex	Cortex	Cortex	Cortex	Cortex	Cortex	Neocortex	Neocortex	Cortex (plaques)	Cerebellum	White Matter	Substantia nigra	Cortex, Hippocampus and substantia nigra
Gene names	Schr¨otter et al, BBA, 2016	Hondius D et al, Alzheimer Dement 2016	Begcevic I et al, Clin Proteomics, 2013	Chang R et al, Neurochem Int 2015	Ho Kim J et al Sci Rep, 2015	Minjarez et al, JOP 2016	Andreev V. P. et al, J Proteom Res 2012	Gozal Y M et al, J Proteom Res 2010	Donovan E et al, Proteom Clin Appl, 2012	Zhou J et al, Clin Chim Acta, 2013	Sweet R et al, ASMB 2016	Musunuri D et al, J Proteome Res 2010	Musunuri S et al, Anal Bioanal Chem 2014	Liao L et al, JBC 2004	Hashimoto et al , Acta Neuropathol 2010	Castaño E. M. et al, Neurochem Int, 2013	Chen S et al, Neurochem Res 2012	Zahid S et al, Neurochem Res 2014
BASP1
LANCL2
SV2A
SPG20
ME1
ALCAM
NFASC
VPS35
ATP2B4
FLNC
CPNE1
MYO18A
PPP1R1B
TOMM70A
TNIK
GAP43
ATP1A3
SORCS2
CDK5
CLASP2
EHD3
SNAP25
HNRNPH1
CDH2
GNPDA2
RDX
LGALSL
BCAP31
TPM4
ABLIM1
UBE2L3
SMARCC2
CD44
SLC8A2
NCAM2
C1orf123
DCLK1
CAMK1D
SOD1
PCBP2
CALM2
NAPG
TJP1
PHB2
KPNA3
ATP6V1H
RSU1
ATP6V1D
PIN1
CACNA2D1
LARS
TRIM2
EEA1
PON2
CD59
GNAZ
SAMM50
MAP1S
S100B
HYOU1
ACTR3
GNG4
EFTUD2
EIF4A2
CAPZA1
MTX2
ADAM10
TPM3
DDT
GNB5
COMT
NDRG4
ARPC1B
NHP2L1
HSPE1
ERP44
STMN1
MYH14
VAT1L
RBM4
FUS
ACAT2
ERAP1
LRRC4B
COX7A2
PSMA2
JUP
PRKAR2B
GBAS
NANS
PSMC2
RAC1
APOE
FAH
LMNB2
GSN
RALA
ELAVL1
GLO1
MATR3
TOLLIP
GNB4
SNTB1
ARRB1
NACA
DCTN3
NAPRT
TSN
SEC14L2
DYNC1I1
AP3D1
DBT
SUCLG1
OTUB1
CUL3
CYB5B
APOO
HNRNPA1
YES1
TUBB4B
GPS1
ATP5F1
GNAO1
MACROD1
H2BFS
TRIM28
DCXR
LRP1
MAP2K2
SDR39U1
PIP4K2B
SERPINB9
LYPLA2
COX5A
FDPS
RBP1
TPT1
PALM
COL18A1
ISOC2
TSTA3
HIST1H4A
ALAD
SLC25A22
PSMF1
BZW1
STXBP1
MUT
PSMD12
AP2S1
METTL7A
NOS1
EIF3B
H3F3A
SMAP1
USP7
PRPSAP2
FGB
